# Supplementary material for: Bioinformatics and Microarray Analysis of miRNAs in Aged Female Mice Model Implied New Molecular Mechanisms for Impaired Fracture Healing
Source: Int J Mol Sci. 2016 Aug 3;17(8):1260. doi: 10.3390/ijms17081260 (PMC5000658; doi:10.3390/ijms17081260)
Supplement: Supplementary file 1 [file ijms-17-01260-s001.zip]

Archive with 3 entries (2 files):
- ijms-136866-Supplementary Materials/
- ijms-136866-Supplementary Materials/DATA_S1.xls
- ijms-136866-Supplementary Materials/DATA_S2.xls
