# Supplementary material for: Bioinformatics and Microarray Analysis of miRNAs in Aged Female Mice Model Implied New Molecular Mechanisms for Impaired Fracture Healing
Source: Int J Mol Sci. 2016 Aug 3;17(8):1260. doi: 10.3390/ijms17081260 (PMC5000658; doi:10.3390/ijms17081260)
Supplement: Supplementary file 1 [file ijms-17-01260-s001.zip › ijms-136866-Supplementary Materials/DATA_S1.xls]

## Sheet: Differentially expressed miRNAs
Adult_2 weeks			Aged_2 weeks			Adult_4 weeks			Aged_4 weeks
miRNA	lgFC		miRNA	lgFC		miRNA	lgFC		miRNA	lgFC
miR-199a-3p	2.45978		miR-466i-5p	-3.08421		miR-1224	-1.3907		miR-494	3.28043
miR-223	-2.0704		miR-1187	-2.6991		miR-497	1.32679		miR-1187	-2.36275
miR-199a-5p	1.96071		miR-574-5p	-2.48893		miR-199a-3p	1.31778		miR-574-5p	-2.1054
miR-214	1.94382		miR-199a-3p	2.24336		miR-195	1.30272		miR-3082-5p	-1.90077
miR-195	1.93314		miR-3082-5p	-2.13745		miR-466i-5p	-1.29118		miR-466i-5p	-1.55297
miR-497	1.84788		miR-3968	2.1367		miR-199a-5p	1.15404		miR-3968	-1.21378
miR-152	1.78666		miR-3470a	-1.77679					miR-3472	1.20894
miR-142-3p	-1.77378		miR-34b-5p	1.65704					miR-125a-3p	1.1038
miR-140	1.68747		miR-152	1.60538					miR-706	1.10358
miR-1224	-1.61882		miR-142-3p	-1.59423					miR-199a-3p	1.03079
miR-144	-1.40183		miR-1896	-1.56503
miR-181b	1.38812		miR-195	1.55794
miR-142-5p	-1.31666		miR-22	1.53053
miR-196a	1.30893		miR-223	-1.5233
miR-99a	1.26585		miR-497	1.51922
miR-206	1.24987		miR-148a	1.46462
miR-378	1.23682		miR-494	1.46404
miR-125a-5p	1.19592		miR-5128	-1.42298
miR-92a	-1.1932		miR-1894-3p	-1.42085
let-7e	1.1916		miR-214	1.39431
miR-451	-1.18521		miR-140	1.39088
miR-24	1.15884		miR-5121	-1.37676
let-7c	1.12065		miR-1895	-1.34514
miR-27b	1.11425		miR-1967	-1.25929
miR-148a	1.09455		miR-23b	1.25853
miR-22	1.09254		miR-709	-1.20726
miR-34b-5p	1.0841		miR-144	-1.18015
miR-378b	1.07359		miR-99a	1.15291
miR-139-5p	-1.05332		miR-1904	-1.15179
miR-15b	-1.01997		miR-15b	-1.13495
miR-25	-1.01539		miR-199a-5p	1.11206
miR-455	1.00828		miR-24	1.09496
miR-23b	1.00725		miR-130a	1.00996
			miR-5119	-1.00369
			miR-181b	1.00008

## Sheet: miR_All_Result_2 weeks
miRNA	lgFC		PRN	RCIFH
	Adult_2_weeks	Aged_2_weeks		2 weeks	Absolute value
miR-494	-0.665498	1.46404	795	-1692.98	1692.98
miR-340-5p	-0.746716	-0.0104556	587	-432.185	432.185
miR-139-5p	-1.05332	-0.0664626	434	-428.294	428.294
miR-128	-0.630007	-0.131786	709	-353.239	353.239
miR-155	-0.645702	-0.0696905	508	-292.614	292.614
miR-142-5p	-1.31666	-0.584206	380	-278.332	278.332
miR-19b	-0.667411	0.0978775	357	-273.208	273.208
miR-206	1.24987	0.411741	322	269.879	269.879
miR-338-3p	-0.972303	-0.355156	405	-249.944	249.944
miR-19a	-0.809697	-0.232756	390	-225.007	225.007
miR-181b	1.38812	1.00008	573	222.347	222.347
miR-30d	-0.169798	0.322971	449	-221.253	221.253
miR-16	0.207599	-0.426964	348	220.828	220.828
miR-301a	-0.175814	0.385379	369	-207.08	207.08
miR-199a-5p	1.96071	1.11206	240	203.675	203.675
miR-223	-2.0704	-1.5233	351	-192.034	192.034
miR-181a	0.984801	0.619366	501	183.083	183.083
miR-144	-1.40183	-1.18015	822	-182.219	182.219
miR-125a-5p	1.19592	0.350315	214	180.96	180.96
miR-425	-0.655889	-0.122528	309	-164.809	164.809
miR-149	0.463541	-0.00419249	339	158.562	158.562
miR-150	-0.758959	-0.282128	326	-155.447	155.447
miR-22	1.09254	1.53053	347	-151.984	151.984
miR-214	1.94382	1.39431	268	147.268	147.268
miR-196a	1.30893	0.311119	146	145.68	145.68
miR-106b	-0.743192	-0.385932	399	-142.547	142.547
miR-148b	-0.278116	0.227021	280	-141.438	141.438
miR-25	-1.01539	-0.420687	237	-140.945	140.945
miR-146a	-0.679017	-0.0771011	228	-137.237	137.237
miR-195	1.93314	1.55794	349	130.943	130.943
miR-326	-0.324262	0.000470513	403	-130.867	130.867
miR-23b	1.00725	1.25853	519	-130.418	130.418
miR-185	-0.313715	-0.000801066	416	-130.172	130.172
miR-300	0.387828	0.164961	580	129.263	129.263
miR-377	0.229356	-0.00833082	527	125.261	125.261
miR-143	0.75633	0.451697	410	124.9	124.9
miR-218	0.868658	0.676755	642	123.202	123.202
miR-130a	0.624961	1.00996	310	-119.35	119.35
miR-136	0.285223	0.0328549	442	111.547	111.547
miR-497	1.84788	1.51922	338	111.086	111.086
miR-21	0.581026	0.891165	344	-106.688	106.688
miR-96	0.486901	0.166209	319	102.301	102.301
let-7g	-0.372807	0.142667	198	-102.064	102.064
miR-183	0.337737	0.0763006	388	101.437	101.437
miR-148a	1.09455	1.46462	270	-99.9206	99.9206
miR-186	-0.107954	-0.0245525	1162	-96.9123	96.9123
let-7b	0.970148	0.493824	199	94.7886	94.7886
miR-200c	-0.287435	-0.101106	504	-93.91	93.91
miR-29c	-0.307992	0.0997654	224	-91.3377	91.3377
miR-320	0.362787	0.0820295	322	90.4039	90.4039
let-7c	1.12065	0.668696	199	89.9382	89.9382
miR-27b	1.11425	0.867716	358	88.2602	88.2602
miR-130b	-0.74193	-0.478704	334	-87.9173	87.9173
miR-17	0.0333691	-0.163699	434	85.5275	85.5275
miR-124	-0.0641373	0.0359316	848	-84.8585	84.8585
let-7a	0.456327	0.0387028	200	83.5249	83.5249
miR-133b	0.19321	0.564453	220	-81.6735	81.6735
miR-93	-0.477708	-0.292369	438	-81.1785	81.1785
let-7i	0.253511	-0.135003	202	78.4798	78.4798
miR-181c	-0.296797	-0.135182	479	-77.4135	77.4135
let-7d	0.2869	-0.115525	192	77.2656	77.2656
miR-29a	-0.238029	0.10853	222	-76.936	76.936
miR-18a	-0.69324	-0.221387	160	-75.4964	75.4964
miR-92a	-1.1932	-0.856393	223	-75.1091	75.1091
miR-224	0.210245	0.024565	391	72.6008	72.6008
miR-216a	-0.140523	0.0265823	415	-69.3485	69.3485
miR-29b	-0.442947	-0.167825	249	-68.5054	68.5054
miR-26b	-0.327043	-0.146975	378	-68.066	68.066
miR-379	0.682149	0.0709835	106	64.7835	64.7835
miR-543	-0.043013	0.03653	812	-64.5889	64.5889
miR-10a	-0.499014	-0.140546	172	-61.6566	61.6566
miR-302d	-0.18165	-0.00314175	344	-61.4069	61.4069
miR-141	-0.180026	-0.0410858	434	-60.3	60.3
let-7f	0.272092	-0.0164046	205	59.1418	59.1418
miR-23a	0.552948	0.665622	514	-57.9143	57.9143
miR-582-5p	-0.203277	0.0310073	247	-57.8681	57.8681
let-7e	1.1916	0.924581	212	56.6071	56.6071
miR-342-3p	-0.468965	-0.292548	319	-56.2772	56.2772
miR-30e	0.0270666	0.132575	509	-53.7037	53.7037
miR-301b	-0.153398	-0.00274684	356	-53.6318	53.6318
miR-203	0.0595338	0.00373477	960	53.567	53.567
miR-200b	0.150878	0.0480907	516	53.0384	53.0384
miR-134	0.214075	-0.0205641	224	52.5591	52.5591
miR-152	1.78666	1.60538	287	52.0263	52.0263
miR-196b	0.884946	0.489574	130	51.3984	51.3984
miR-495	0.0916925	0.0444017	1081	51.1214	51.1214
miR-378	1.23682	0.928662	165	50.8465	50.8465
miR-205	0.0577386	-0.0494099	472	50.5741	50.5741
miR-31	0.297399	0.467952	296	-50.4837	50.4837
miR-142-3p	-1.77378	-1.59423	277	-49.7369	49.7369
miR-211	-0.136179	0.0111311	337	-49.6435	49.6435
miR-221	-0.195284	0.00649405	241	-48.6284	48.6284
miR-1224	-1.61882	-0.316398	37	-48.1895	48.1895
miR-137	0.0846784	0.0255578	796	47.06	47.06
miR-27a	0.838819	0.970991	353	-46.6566	46.6566
miR-590-3p	0.0429688	0.0158241	1700	46.146	46.146
miR-9	0.0666259	0.00456092	717	44.5006	44.5006
miR-98	-0.227416	0.00186387	193	-44.2509	44.2509
miR-216b	0.0994951	0.00095981	439	43.257	43.257
miR-20a	-0.745046	-0.842603	443	43.2177	43.2177
miR-15b	-1.01997	-1.13495	359	41.2769	41.2769
miR-26a	0.228005	0.343177	352	-40.5406	40.5406
miR-30c	0.145338	0.224993	495	-39.4295	39.4295
miR-381	0.0349349	-0.0157336	719	36.4306	36.4306
miR-302a	0.0482975	-0.0453913	367	34.3838	34.3838
miR-376b	-0.085146	0.0473335	256	-33.9147	33.9147
miR-133a	0.414495	0.685075	125	-33.8226	33.8226
miR-376a	0.244254	0.110707	249	33.2533	33.2533
miR-154	0.370017	0.178639	173	33.1083	33.1083
miR-217	0.0744036	0.00573014	468	32.1392	32.1392
miR-376c	0.182527	0.0749859	298	32.0472	32.0472
miR-302b	0.119797	0.0326576	361	31.4575	31.4575
miR-590-5p	-0.0946378	0.00203958	324	-31.3235	31.3235
miR-758	-0.135095	-0.00751706	238	-30.3635	30.3635
miR-370	-0.12135	-0.0280459	321	-29.9505	29.9505
miR-92b	-0.166096	-0.0208149	205	-29.7826	29.7826
miR-431	0.105095	-0.0363018	206	29.1278	29.1278
miR-20b	-0.632906	-0.699042	434	28.703	28.703
miR-362-3p	0.0939012	0.196176	280	-28.6369	28.6369
miR-330	0.0834869	-0.0210183	273	28.5299	28.5299
miR-30a	0.424324	0.483553	475	-28.1337	28.1337
miR-153	0.0306528	-0.0238972	511	27.875	27.875
miR-410	0.258831	0.224209	795	27.5242	27.5242
miR-421	0.0609659	0.0132668	570	27.1885	27.1885
miR-483	0.306012	-0.221199	51	26.8877	26.8877
miR-496	-0.0652711	0.0311566	275	-26.5176	26.5176
miR-32	-0.0941971	-0.00225382	284	-26.1119	26.1119
miR-876-5p	-0.0974394	-0.0295775	371	-25.1767	25.1767
miR-339-5p	-0.0888993	0.0205507	230	-25.1735	25.1735
miR-192	-0.312655	-0.114459	127	-25.1709	25.1709
miR-329	0.218937	0.0933746	200	25.1125	25.1125
miR-10b	0.420114	0.254767	149	24.6367	24.6367
miR-145	0.136441	0.177568	579	-23.8121	23.8121
miR-296-5p	-0.0689277	0.236067	78	-23.7896	23.7896
miR-135a	-0.0701354	0.0057789	310	-23.5334	23.5334
miR-24	1.15884	1.09496	361	23.06	23.06
miR-346	0.0834139	-0.0344012	192	22.6205	22.6205
miR-193b	0.879464	0.619602	85	22.0883	22.0883
miR-107	-0.0723546	-0.00978982	353	-22.0854	22.0854
miR-489	0.171129	-0.00450356	124	21.7785	21.7785
miR-708	-0.103475	0.0312999	159	-21.4293	21.4293
miR-449b	-0.0824044	0.00277906	248	-21.1255	21.1255
miR-200a	-0.0437766	0.00744336	412	-21.1026	21.1026
miR-433	0.0696028	0.00901549	348	21.0844	21.0844
miR-129-5p	-0.032813	-0.0575532	847	20.955	20.955
miR-873	-0.073966	-0.0161596	359	-20.7525	20.7525
miR-122	0.0634938	-0.043407	194	20.7387	20.7387
miR-455	1.00828	0.215864	25	19.8105	19.8105
miR-302c	-0.049225	0.00820989	344	-19.7576	19.7576
miR-449a	-0.0303721	-0.0888107	335	19.577	19.577
miR-331-3p	0.0909017	0.268447	109	-19.3524	19.3524
miR-324-5p	0.147792	0.015814	140	18.4769	18.4769
miR-182	0.0582562	0.0373388	848	17.7379	17.7379
miR-532-5p	0.0811734	-0.107215	94	17.7085	17.7085
miR-190b	-0.0806778	-0.0170185	277	-17.6336	17.6336
miR-204	0.0644158	0.0189276	368	16.7397	16.7397
miR-138	0.0393823	0.003553	462	16.5532	16.5532
miR-367	-0.0639234	-0.000483578	251	-15.9234	15.9234
miR-503	0.461101	0.534097	214	-15.6212	15.6212
miR-140	1.68747	1.39088	52	15.4226	15.4226
miR-132	0.257697	0.220125	391	14.6906	14.6906
miR-423-5p	-0.175449	-0.415708	61	14.6558	14.6558
miR-361	-0.201735	-0.0139974	78	-14.6436	14.6436
miR-296-3p	-0.102945	-0.0145038	165	-14.5928	14.5928
miR-448-3p	0.0770338	-0.00311597	180	14.427	14.427
miR-488	-0.0231057	0.0115157	396	-13.7101	13.7101
miR-383	-0.047637	-0.0962556	278	13.516	13.516
miR-222	-0.12279	-0.05675	199	-13.1419	13.1419
miR-193	0.964922	0.279037	19	13.0318	13.0318
miR-653	0.0833172	0.0427712	314	12.7314	12.7314
miR-665	-0.0739131	-0.0121634	197	-12.1647	12.1647
miR-328	0.077248	0.00742611	166	11.5904	11.5904
miR-542-3p	0.21883	0.246375	410	-11.2936	11.2936
miR-451	-1.18521	-0.960691	50	-11.226	11.226
miR-212-5p	-0.0338042	0.0320968	170	-11.2032	11.2032
miR-382	0.087365	0.0517683	313	11.1418	11.1418
miR-15a	-0.247101	-0.217351	356	-10.5911	10.5911
miR-369-3p	-0.0597724	-0.0219473	279	-10.5532	10.5532
miR-194	-0.0277266	-0.00180386	407	-10.5505	10.5505
miR-299	0.08005	-0.00340335	126	10.5151	10.5151
miR-191	-0.0811041	0.043314	83	-10.3267	10.3267
miR-210	0.475075	0.215064	38	9.88044	9.88044
miR-125a-3p	-0.259261	-0.230753	345	-9.83514	9.83514
miR-668	-0.152799	-0.00929831	68	-9.75804	9.75804
miR-33	-0.0251815	0.0196485	208	-9.32462	9.32462
miR-323-3p	-0.0352118	0.0281396	131	-8.29904	8.29904
miR-215	0.0646844	-0.000477538	127	8.27556	8.27556
miR-409-5p	-0.0525609	0.107064	51	-8.14087	8.14087
miR-875-5p	0.0165632	-0.0329141	164	8.11427	8.11427
miR-362-5p	0.128083	-0.0249777	52	7.95914	7.95914
miR-335-5p	0.786204	0.860641	106	-7.89034	7.89034
miR-219-5p	0.145666	0.171183	308	-7.85918	7.85918
miR-532-3p	-0.0515124	0.00689825	132	-7.7102	7.7102
miR-34a	0.710013	0.678342	233	7.37949	7.37949
miR-452-3p	0.0777771	-0.00966633	82	7.17036	7.17036
miR-874	0.055333	0.0209947	207	7.10803	7.10803
miR-188-5p	0.328545	0.204522	55	6.82127	6.82127
miR-384-3p	-0.0907883	0.0189434	58	-6.36444	6.36444
miR-493	-0.191972	-0.0598487	48	-6.34194	6.34194
miR-30b	0.233221	0.220625	482	6.07107	6.07107
miR-452-5p	-0.0884046	-0.430142	17	5.80953	5.80953
miR-504	0.0506094	0.00387566	123	5.74825	5.74825
miR-574-5p	-0.578009	-2.48893	3	5.73277	5.73277
miR-151-3p	0.142782	0.0418414	56	5.65268	5.65268
miR-135b	-0.0152986	0.00258878	300	-5.36622	5.36622
miR-365	0.428419	0.449191	241	-5.00595	5.00595
miR-103	-0.0971807	-0.0788218	261	-4.79167	4.79167
miR-599	-0.0433178	-0.024534	247	-4.63962	4.63962
miR-671-5p	-0.262982	-0.907262	7	4.50996	4.50996
miR-181d	-0.0381942	-0.0450402	624	4.27194	4.27194
miR-187	-0.0784408	0.0119743	45	-4.06868	4.06868
miR-511-3p	-0.508102	0.00803593	7	-3.61297	3.61297
miR-184	0.0541862	-0.0378651	38	3.49795	3.49795
miR-429	0.0731142	0.0779972	667	-3.25696	3.25696
miR-208b	0.107365	0.0591764	66	3.18045	3.18045
miR-18b	0.0514135	0.0320769	159	3.07451	3.07451
miR-125b-5p	0.951376	0.602683	8	2.78954	2.78954
miR-1197	-0.0492235	-0.0213632	97	-2.70245	2.70245
miR-202-5p	0.0289412	0.0623771	75	-2.50769	2.50769
miR-340-3p	-0.63828	-0.14733	5	-2.45475	2.45475
miR-487b	0.13311	0.00226515	18	2.35521	2.35521
miR-466i-5p	-0.901922	-3.08421	1	2.18229	2.18229
miR-615-3p	0.08315	-0.00622228	24	2.14494	2.14494
miR-411	0.123116	0.105498	121	2.13171	2.13171
miR-1187	-0.599997	-2.6991	1	2.0991	2.0991
miR-877	0.571649	0.668611	21	-2.03619	2.03619
miR-3968	0.207794	2.1367	1	-1.92891	1.92891
miR-99a	1.26585	1.15291	17	1.92006	1.92006
miR-2861	0.559627	-0.0577298	3	1.85207	1.85207
miR-298	-0.231742	-0.000423739	8	-1.85054	1.85054
miR-375	-0.0106621	-0.00194561	211	-1.83919	1.83919
miR-126-5p	0.22735	0.0745549	12	1.83354	1.83354
miR-99b	0.62784	0.516221	16	1.7859	1.7859
miR-378b	1.07359	0.486345	3	1.76173	1.76173
miR-34b-5p	1.0841	1.65704	3	-1.7188	1.7188
miR-335-3p	-0.0850279	0.0220545	15	-1.60624	1.60624
miR-1251	-0.0445562	0.0220797	24	-1.59926	1.59926
miR-499	0.0802042	0.0678641	127	1.56718	1.56718
miR-127	0.375089	0.184524	8	1.52452	1.52452
miR-199a-3p	2.45978	2.24336	7	1.51491	1.51491
miR-1306-5p	-0.0406695	-0.0263464	102	-1.46096	1.46096
miR-1896	-0.125354	-1.56503	1	1.43968	1.43968
miR-3082-5p	-0.737581	-2.13745	1	1.39987	1.39987
miR-3473b	0.91296	-0.486066	1	1.39903	1.39903
miR-450a	0.0772558	0.103612	51	-1.34417	1.34417
miR-760-3p	0.0670574	-0.152314	6	1.31623	1.31623
miR-1894-3p	-0.121503	-1.42085	1	1.29935	1.29935
miR-761	-0.144665	-0.00867737	9	-1.22389	1.22389
miR-3470a	-0.58247	-1.77679	1	1.19432	1.19432
miR-1967	-0.0733919	-1.25929	1	1.1859	1.1859
miR-100	0.605957	0.687844	14	-1.14642	1.14642
miR-744	0.0893461	-0.0248579	10	1.14204	1.14204
miR-1897-5p	0.435	-0.706072	1	1.14107	1.14107
miR-129-1-3p	-0.138635	0.0892256	5	-1.13931	1.13931
miR-501-5p	0.175193	-0.00803059	6	1.09934	1.09934
miR-876-3p	0.232157	0.0188765	5	1.0664	1.0664
miR-511-5p	-0.0813422	0.0185601	10	-0.999022	0.999022
miR-423-3p	-0.100533	0.00789564	9	-0.975857	0.975857
miR-539-5p	0.0747942	-0.0467525	8	0.972373	0.972373
miR-652	-0.499434	-0.380876	8	-0.948468	0.948468
miR-126-3p	0.712403	0.634896	12	0.930092	0.930092
miR-1895	-0.418073	-1.34514	1	0.927072	0.927072
miR-654-3p	-0.14537	0.00375962	6	-0.894777	0.894777
miR-409-3p	0.0575439	0.0646499	125	-0.888242	0.888242
miR-762	0.0787159	0.0172834	14	0.860056	0.860056
miR-1971	-0.0557622	-0.906341	1	0.850579	0.850579
miR-675-3p	0.271572	0.0594989	4	0.848293	0.848293
miR-5118	0.0211524	-0.814106	1	0.835258	0.835258
miR-5119	-0.1983	-1.00369	1	0.805388	0.805388
miR-345-3p	-0.0468769	0.0189951	12	-0.790464	0.790464
miR-1249	-0.0992874	0.157983	3	-0.771812	0.771812
miR-1306-3p	-0.735557	0.0237393	1	-0.759296	0.759296
miR-208a-5p	0.111199	0.194166	9	-0.746704	0.746704
miR-3474	0.326902	-0.417914	1	0.744816	0.744816
miR-509-5p	-0.105364	-0.0126137	8	-0.741999	0.741999
miR-1904	-0.416105	-1.15179	1	0.735683	0.735683
miR-5128	-0.693341	-1.42298	1	0.729639	0.729639
miR-28	0.551332	0.447244	7	0.728618	0.728618
miR-188-3p	0.116381	-0.00385318	6	0.721404	0.721404
miR-690	0.996765	0.284134	1	0.712631	0.712631
miR-1298	-0.0660935	-0.0559366	70	-0.710982	0.710982
miR-101c	-0.411118	0.294692	1	-0.70581	0.70581
miR-592	-0.0356595	-0.170087	5	0.672138	0.672138
miR-551b	0.0444614	-0.009695	12	0.649877	0.649877
miR-338-5p	-0.138343	-0.180888	15	0.638176	0.638176
miR-3093-3p	0.250117	-0.38582	1	0.635937	0.635937
miR-484	-0.0872527	0.0682616	4	-0.622057	0.622057
miR-190	0.00398819	0.00624663	271	-0.612037	0.612037
miR-490-3p	-0.0834759	-0.0859738	238	0.594498	0.594498
miR-654-5p	-0.11921	-0.0210074	6	-0.589215	0.589215
miR-505-5p	0.0630368	-0.0185323	7	0.570984	0.570984
miR-345-5p	0.266995	0.406565	4	-0.55828	0.55828
miR-412-3p	-0.184871	-0.00295491	3	-0.545747	0.545747
miR-3074-5p	-0.110812	-0.00267796	5	-0.540669	0.540669
miR-721	0.400221	-0.133008	1	0.533229	0.533229
miR-5121	-0.872523	-1.37676	1	0.504241	0.504241
miR-342-5p	-0.149692	-0.024325	4	-0.501468	0.501468
miR-1931	-0.0485525	-0.538473	1	0.489921	0.489921
miR-1949	-0.787052	-0.30961	1	-0.477442	0.477442
miR-380-5p	-0.119424	0.0382604	3	-0.473052	0.473052
miR-339-3p	-0.186642	0.032404	2	-0.438091	0.438091
miR-770-5p	-0.146467	-0.00113932	3	-0.435984	0.435984
miR-34b-3p	-0.134766	0.0796682	2	-0.428868	0.428868
miR-485	-0.0221658	-0.0181288	103	-0.415813	0.415813
miR-875-3p	0.0512219	0.0107302	10	0.404917	0.404917
miR-129-2-3p	-0.0596702	0.0202467	5	-0.399585	0.399585
miR-491	-0.124017	0.00778547	3	-0.395408	0.395408
miR-703	0.418628	0.0264705	1	0.392158	0.392158
miR-380-3p	-0.0450308	0.0777015	3	-0.368197	0.368197
miR-669n	-0.282246	-0.646356	1	0.36411	0.36411
miR-5126	0.367224	0.00504488	1	0.362179	0.362179
miR-5131	0.242711	-0.11873	1	0.361441	0.361441
miR-3963	0.534283	0.183988	1	0.350295	0.350295
miR-501-3p	-0.145094	-0.0289131	3	-0.348542	0.348542
miR-714	-0.426503	-0.0824508	1	-0.344053	0.344053
miR-151-5p	0.689575	0.732006	8	-0.339454	0.339454
miR-770-3p	-0.0584704	-0.396069	1	0.337599	0.337599
miR-542-5p	0.328688	-0.00789298	1	0.336581	0.336581
miR-5130	-0.101947	-0.431542	1	0.329595	0.329595
miR-568	0.0301443	-0.0106456	8	0.326319	0.326319
miR-678	0.108569	-0.212757	1	0.321326	0.321326
miR-582-3p	0.0740938	-0.00433702	4	0.313723	0.313723
miR-539-3p	-0.0573491	-0.00646133	6	-0.305327	0.305327
miR-3095-3p	-0.0517653	-0.350473	1	0.298707	0.298707
miR-1906	0.219151	-0.0771798	1	0.296331	0.296331
miR-3472	-0.320027	-0.61519	1	0.295163	0.295163
miR-324-3p	-0.0531546	-0.101315	6	0.288962	0.288962
miR-5113	-0.108681	-0.391038	1	0.282357	0.282357
miR-1907	0.019122	-0.260355	1	0.279477	0.279477
miR-872	0.375309	0.0989617	1	0.276348	0.276348
miR-697	0.164835	-0.107317	1	0.272152	0.272152
miR-709	-0.935411	-1.20726	1	0.271846	0.271846
miR-412-5p	0.0283127	-0.101154	2	0.258932	0.258932
miR-5100	0.476656	0.391568	3	0.255264	0.255264
miR-759	-0.0640483	-0.0132325	5	-0.254079	0.254079
miR-1912	-0.0421555	0.041949	3	-0.252314	0.252314
miR-450b-3p	0.142935	0.0175819	2	0.250706	0.250706
miR-3064-5p	-0.0214973	0.00621959	9	-0.249452	0.249452
miR-1954	0.0647366	-0.177828	1	0.242564	0.242564
miR-5110	-0.044465	-0.286274	1	0.241808	0.241808
miR-1927	-0.256828	-0.48879	1	0.231962	0.231962
miR-1198-5p	0.159473	-0.0629459	1	0.222419	0.222419
miR-344f-5p	0.0597509	-0.160995	1	0.220746	0.220746
miR-337-5p	0.18495	0.0750624	2	0.219775	0.219775
miR-505-3p	-0.0330958	-0.029705	64	-0.21701	0.21701
miR-327	-0.0840293	-0.29006	1	0.206031	0.206031
miR-3473c	-0.198954	0.00475883	1	-0.203712	0.203712
miR-337-3p	0.163875	0.0961834	3	0.203073	0.203073
miR-125b-2-3p	0.0931806	-0.00725763	2	0.200876	0.200876
miR-3085-3p	-0.16177	0.0385343	1	-0.200305	0.200305
miR-710	-0.082357	-0.277659	1	0.195302	0.195302
miR-3097-5p	-0.0210748	-0.214034	1	0.192959	0.192959
miR-706	-0.598702	-0.777193	1	0.178491	0.178491
miR-3100-3p	-0.192187	-0.0143579	1	-0.177829	0.177829
miR-574-3p	0.200895	0.0250789	1	0.175816	0.175816
miR-704	0.146094	-0.0267115	1	0.172805	0.172805
miR-466d-3p	-0.129552	0.0427005	1	-0.172253	0.172253
miR-291b-5p	-0.171065	0.000993456	1	-0.172059	0.172059
miR-466d-5p	-0.13884	0.0326542	1	-0.171494	0.171494
miR-671-3p	-0.171286	-0.000860661	1	-0.170425	0.170425
miR-673-3p	-0.160279	0.00876119	1	-0.169041	0.169041
miR-363-3p	-0.192739	-0.216655	7	0.167414	0.167414
miR-466n-3p	-0.129963	0.0342225	1	-0.164185	0.164185
miR-343	0.169328	0.00518018	1	0.164148	0.164148
miR-3086-5p	-0.14997	0.0137762	1	-0.163746	0.163746
miR-434-3p	0.318306	0.481324	1	-0.163018	0.163018
miR-688	-0.15692	0.00575172	1	-0.162672	0.162672
miR-1938	-0.145028	0.014833	1	-0.159861	0.159861
miR-466a-5p	-0.164279	-0.00567733	1	-0.158601	0.158601
miR-2183	-0.121834	0.0366834	1	-0.158517	0.158517
miR-450b-5p	-0.0294388	-0.0136851	10	-0.157537	0.157537
miR-3061-3p	-0.146113	0.00811833	1	-0.154231	0.154231
miR-2136	-0.121758	0.0313827	1	-0.153141	0.153141
miR-3098-5p	-0.105023	0.0478284	1	-0.152852	0.152852
miR-686	-0.165699	-0.0137051	1	-0.151994	0.151994
miR-763	-0.151819	0.000120943	1	-0.15194	0.15194
miR-3089-3p	-0.131874	0.0200229	1	-0.151897	0.151897
miR-707	-0.126988	0.0240877	1	-0.151075	0.151075
miR-693-3p	-0.152169	-0.00143333	1	-0.150736	0.150736
miR-5116	-0.126123	0.024422	1	-0.150545	0.150545
miR-3069-3p	-0.153263	-0.00316362	1	-0.1501	0.1501
miR-509-3p	-0.125474	0.0237441	1	-0.149219	0.149219
miR-1950	-0.134081	0.0132779	1	-0.147359	0.147359
miR-466h-5p	-0.200483	-0.0534708	1	-0.147012	0.147012
miR-696	0.119924	-0.0267071	1	0.146631	0.146631
miR-3960	-0.539644	-0.685087	1	0.145443	0.145443
miR-1839-5p	0.123028	-0.0202371	1	0.143265	0.143265
miR-3970	-0.102845	0.0396342	1	-0.142479	0.142479
miR-5122	-0.0364628	-0.177028	1	0.140566	0.140566
miR-5127	-0.0975419	0.040292	1	-0.137834	0.137834
miR-684	-0.0986051	0.0387565	1	-0.137362	0.137362
miR-207	-0.151102	-0.014699	1	-0.136403	0.136403
miR-5099	-0.0879701	0.0480556	1	-0.136026	0.136026
miR-1b-3p	-0.130802	0.0044413	1	-0.135243	0.135243
miR-673-5p	-0.142146	-0.00698081	1	-0.135165	0.135165
miR-1952	-0.143299	-0.010084	1	-0.133215	0.133215
miR-719	0.137827	0.00566205	1	0.132165	0.132165
miR-3085-5p	0.0858879	-0.0453365	1	0.131224	0.131224
miR-675-5p	-0.117347	0.0136497	1	-0.130997	0.130997
miR-666-5p	-0.145828	-0.0148812	1	-0.130947	0.130947
miR-125b-1-3p	-0.120541	0.00982623	1	-0.130368	0.130368
miR-465c-5p	-0.081787	0.0478441	1	-0.129631	0.129631
miR-546	-0.130086	-0.0014833	1	-0.128603	0.128603
miR-802	-0.0185411	-0.050543	4	0.128008	0.128008
miR-1960	-0.0734733	-0.201328	1	0.127855	0.127855
miR-297b-5p	0.0901981	-0.0355888	1	0.125787	0.125787
miR-466i-3p	0.00887371	0.134532	1	-0.125658	0.125658
miR-291b-3p	0.141944	0.01785	1	0.124094	0.124094
miR-669o-5p	-0.136698	-0.0127961	1	-0.123902	0.123902
miR-291a-5p	-0.15261	-0.0288735	1	-0.123737	0.123737
miR-1983	-0.0905099	0.0306668	1	-0.121177	0.121177
miR-466m-3p	-0.0582888	0.0621276	1	-0.120416	0.120416
miR-694	-0.11116	0.00883252	1	-0.119992	0.119992
miR-1839-3p	0.293041	0.176445	1	0.116597	0.116597
miR-3105-3p	-0.126946	-0.0120062	1	-0.114939	0.114939
miR-3080-3p	0.0831588	-0.0310495	1	0.114208	0.114208
miR-202-3p	-0.199448	-0.18063	6	-0.112912	0.112912
miR-882	0.0789741	-0.0339327	1	0.112907	0.112907
miR-1897-3p	0.119364	0.00647603	1	0.112888	0.112888
miR-1958	0.0301723	-0.0822432	1	0.112416	0.112416
miR-760-5p	0.111869	0.000225964	1	0.111643	0.111643
miR-713	0.0930783	-0.0184761	1	0.111554	0.111554
miR-1936	0.0777578	-0.0336291	1	0.111387	0.111387
miR-3057-3p	-0.103079	0.00824313	1	-0.111322	0.111322
miR-883a-5p	-0.0932829	0.017016	1	-0.110299	0.110299
miR-466p-5p	-0.0973758	0.0105752	1	-0.107951	0.107951
miR-323-5p	-0.0858492	0.0208369	1	-0.106686	0.106686
miR-3074-2-3p	-0.0948866	0.0087052	1	-0.103592	0.103592
miR-883b-5p	-0.0586003	0.0446217	1	-0.103222	0.103222
miR-1264-3p	-0.0667628	0.0347428	1	-0.101506	0.101506
miR-5120	0.0873578	-0.0135789	1	0.100937	0.100937
miR-669h-5p	-0.0754714	0.0243195	1	-0.0997909	0.0997909
miR-466g	0.0902803	-0.00926812	1	0.0995484	0.0995484
miR-465b-5p	-0.0940952	0.00488636	1	-0.0989815	0.0989815
miR-711	-0.121994	-0.089037	3	-0.0988704	0.0988704
miR-669i	-0.0825642	0.0154452	1	-0.0980094	0.0980094
miR-325	-0.0954834	0.000891557	1	-0.096375	0.096375
miR-679-5p	-0.0964479	-0.000134645	1	-0.0963133	0.0963133
miR-687	0.108536	0.0124245	1	0.0961119	0.0961119
miR-691	-0.121493	-0.0254627	1	-0.0960306	0.0960306
miR-3098-3p	-0.0545163	0.0402008	1	-0.0947171	0.0947171
miR-5046	-0.130768	-0.0374892	1	-0.0932786	0.0932786
miR-3064-3p	-0.0054563	0.0254341	3	-0.0926712	0.0926712
miR-5103	0.132444	0.0405998	1	0.0918446	0.0918446
miR-28c	0.355886	0.266036	1	0.0898503	0.0898503
miR-1955-5p	0.088426	-0.000732734	1	0.0891587	0.0891587
miR-3095-5p	-0.0632504	0.0245483	1	-0.0877987	0.0877987
miR-466l-3p	0.0497034	-0.0378163	1	0.0875197	0.0875197
miR-718	-0.0526167	0.0345254	1	-0.0871422	0.0871422
miR-669f-3p	0.117776	0.204494	1	-0.0867185	0.0867185
miR-1969	-0.0667434	0.0195948	1	-0.0863381	0.0863381
miR-448-5p	-0.0929513	-0.0067488	1	-0.0862025	0.0862025
miR-1956	-0.0868502	-0.00154001	1	-0.0853102	0.0853102
miR-1942	-0.0843355	7.32663e-06	1	-0.0843428	0.0843428
miR-434-5p	0.0642478	-0.0186378	1	0.0828856	0.0828856
miR-1953	-0.0986101	-0.0159498	1	-0.0826602	0.0826602
miR-1892	-0.626881	-0.544336	1	-0.0825454	0.0825454
miR-666-3p	0.0829485	0.000926905	1	0.0820216	0.0820216
miR-453	0.060163	-0.0203071	1	0.0804701	0.0804701
miR-466h-3p	0.0742853	0.154408	1	-0.0801229	0.0801229
miR-471-3p	-0.0721284	0.00648142	1	-0.0786099	0.0786099
miR-5106	-0.104923	-0.0265815	1	-0.0783413	0.0783413
miR-705	-0.567083	-0.489194	1	-0.0778899	0.0778899
miR-369-5p	0.0539857	-0.0235547	1	0.0775404	0.0775404
miR-5133	0.0611636	-0.0154563	1	0.0766199	0.0766199
miR-878-5p	-0.0729537	0.00293944	1	-0.0758931	0.0758931
miR-544-3p	-0.0780664	-0.00266119	1	-0.0754052	0.0754052
miR-5114	0.0522982	-0.0219054	1	0.0742036	0.0742036
miR-466f-3p	-0.109744	-0.0356029	1	-0.0741406	0.0741406
miR-540-3p	-0.0579201	0.0161783	1	-0.0740984	0.0740984
miR-1843b-3p	-0.103777	-0.0296964	1	-0.0740803	0.0740803
miR-1198-3p	-0.0493887	0.0246602	1	-0.0740489	0.0740489
miR-717	0.0778075	0.00434831	1	0.0734592	0.0734592
miR-1195	-0.0418139	0.0313365	1	-0.0731504	0.0731504
miR-1955-3p	-0.0945565	-0.0225071	1	-0.0720495	0.0720495
miR-3097-3p	0.0287435	-0.042522	1	0.0712655	0.0712655
miR-878-3p	0.0590044	-0.0121783	1	0.0711827	0.0711827
miR-466l-5p	-0.0670552	0.00408902	1	-0.0711442	0.0711442
miR-871-3p	0.0302464	-0.04039	1	0.0706364	0.0706364
miR-683	-0.0950525	-0.0247133	1	-0.0703391	0.0703391
miR-682	0.0758518	0.00634367	1	0.0695082	0.0695082
miR-540-5p	0.0883294	0.0190214	1	0.0693081	0.0693081
miR-1894-5p	-0.0269696	0.0405732	1	-0.0675429	0.0675429
miR-5123	-0.108701	-0.0414135	1	-0.0672877	0.0672877
miR-883a-3p	-0.0568548	0.0102372	1	-0.067092	0.067092
miR-466k	-0.0962372	-0.029404	1	-0.0668331	0.0668331
miR-692	-0.0658333	0.000824961	1	-0.0666583	0.0666583
miR-1933-5p	0.0864065	0.0199282	1	0.0664783	0.0664783
miR-466c-5p	-0.0410644	-0.107097	1	0.0660324	0.0660324
miR-466f-5p	-0.0629246	0.0027274	1	-0.065652	0.065652
miR-1898	-0.0738029	-0.00889622	1	-0.0649067	0.0649067
miR-1893	0.0408687	-0.0238397	1	0.0647083	0.0647083
miR-466n-5p	-0.0512401	0.0128723	1	-0.0641124	0.0641124
miR-1194	-0.0597502	0.00400371	1	-0.0637539	0.0637539
miR-105	-0.074599	-0.0112004	1	-0.0633986	0.0633986
miR-465a-5p	-0.0542352	0.00885666	1	-0.0630918	0.0630918
miR-1963	-0.0550013	0.00707802	1	-0.0620794	0.0620794
miR-3057-5p	0.0475894	-0.0143985	1	0.0619879	0.0619879
miR-344g-3p	0.00428674	-0.0576384	1	0.0619251	0.0619251
miR-804	-0.0678504	-0.00612585	1	-0.0617246	0.0617246
miR-3076-5p	0.0491163	-0.0115422	1	0.0606584	0.0606584
miR-669g	0.068157	0.00753357	1	0.0606234	0.0606234
miR-1964-5p	-0.0215495	0.0376335	1	-0.059183	0.059183
miR-680	0.124835	0.0660351	1	0.0587996	0.0587996
miR-466j	-0.0144991	-0.0732181	1	0.058719	0.058719
miR-1903	-0.0384649	0.0194606	1	-0.0579255	0.0579255
miR-681	-0.131068	-0.188327	1	0.057259	0.057259
miR-212-3p	0.523366	0.511925	5	0.0572028	0.0572028
miR-344f-3p	-0.0464018	0.00971377	1	-0.0561156	0.0561156
miR-384-5p	-0.0188741	0.0368182	1	-0.0556923	0.0556923
miR-139-3p	0.139612	0.0852932	1	0.0543185	0.0543185
miR-615-5p	-0.0900594	-0.0629986	2	-0.0541215	0.0541215
miR-1900	-0.0260964	0.0266537	1	-0.0527501	0.0527501
miR-669a-5p	-0.0481201	0.0036786	1	-0.0517987	0.0517987
miR-467g	0.048565	-0.00312467	1	0.0516896	0.0516896
miR-331-5p	0.0604401	0.034912	2	0.0510562	0.0510562
miR-3104-3p	-0.0608624	-0.0106428	1	-0.0502196	0.0502196
miR-3967	0.0224888	-0.0272865	1	0.0497754	0.0497754
miR-695	-0.0787372	-0.0298676	1	-0.0488696	0.0488696
miR-743b-5p	0.0401051	-0.00838547	1	0.0484906	0.0484906
miR-1905	0.0542212	0.00588478	1	0.0483364	0.0483364
miR-693-5p	0.0576537	0.00954125	1	0.0481125	0.0481125
miR-669a-3-3p	0.0881107	0.0430137	1	0.0450971	0.0450971
miR-544-5p	0.0468899	0.00189354	1	0.0449963	0.0449963
miR-1932	-0.0486706	-0.00369657	1	-0.044974	0.044974
miR-3082-3p	-0.0543736	-0.0095177	1	-0.0448559	0.0448559
miR-3061-5p	0.0372801	-0.00709807	1	0.0443782	0.0443782
miR-3964	-0.0367563	0.00746775	1	-0.044224	0.044224
miR-1941-5p	-0.0570509	-0.0130957	1	-0.0439552	0.0439552
miR-1962	-0.00547763	-0.0493992	1	0.0439216	0.0439216
miR-1b-5p	0.0726834	0.0287982	1	0.0438852	0.0438852
miR-3961	-0.05333	-0.00957966	1	-0.0437504	0.0437504
miR-1902	-0.0180254	0.0245634	1	-0.0425888	0.0425888
miR-363-5p	0.0117677	0.00128621	4	0.0419262	0.0419262
miR-344g-5p	0.052078	0.0937908	1	-0.0417128	0.0417128
miR-3104-5p	-0.00204619	-0.0419406	1	0.0398945	0.0398945
miR-1264-5p	0.0279058	-0.0119543	1	0.0398602	0.0398602
miR-3966	0.0250233	-0.0144819	1	0.0395052	0.0395052
miR-5112	-0.111859	-0.151021	1	0.0391619	0.0391619
miR-764-3p	0.0543725	0.0161384	1	0.0382342	0.0382342
miR-3473d	0.0205876	-0.0172709	1	0.0378584	0.0378584
miR-3079-5p	-0.0987807	-0.136469	1	0.0376878	0.0376878
miR-3965	0.0402017	0.00266945	1	0.0375323	0.0375323
miR-1843b-5p	0.0330494	-0.00359771	1	0.0366472	0.0366472
miR-743b-3p	-0.0547653	-0.0193475	1	-0.0354178	0.0354178
miR-291a-3p	0.0341407	-0.00124743	1	0.0353881	0.0353881
miR-1193-5p	-0.0276804	0.00745927	1	-0.0351397	0.0351397
miR-1941-3p	-0.0392589	-0.00439944	1	-0.0348594	0.0348594
miR-5098	-0.044072	-0.0100322	1	-0.0340397	0.0340397
miR-1192	0.0422812	0.00977108	1	0.0325101	0.0325101
miR-466q	0.0638279	0.0960094	1	-0.0321815	0.0321815
miR-669m-3p	0.0393707	0.00777835	1	0.0315923	0.0315923
miR-3089-5p	0.0188474	-0.0125879	1	0.0314354	0.0314354
miR-5104	0.0186296	-0.0126817	1	0.0313113	0.0313113
miR-764-5p	-0.0311979	-0.000609203	1	-0.0305887	0.0305887
miR-28b	-0.0509982	-0.0207047	1	-0.0302935	0.0302935
miR-679-3p	-0.0750233	-0.0449642	1	-0.0300591	0.0300591
miR-3069-5p	0.0635979	0.034598	1	0.0289999	0.0289999
miR-767	-0.0415466	-0.0125666	1	-0.02898	0.02898
miR-2139	0.0369928	0.00894191	1	0.0280509	0.0280509
miR-669j	-0.0269286	-0.0548724	1	0.0279439	0.0279439
miR-1961	0.0142073	-0.0125333	1	0.0267406	0.0267406
miR-3076-3p	-0.0150847	-0.0414798	1	0.0263951	0.0263951
miR-871-5p	0.0459323	0.0195635	1	0.0263688	0.0263688
miR-5101	0.0363471	0.0102041	1	0.026143	0.026143
miR-3080-5p	-0.0186588	-0.0447892	1	0.0261304	0.0261304
miR-466o-3p	0.0381082	0.0637196	1	-0.0256113	0.0256113
miR-669h-3p	0.00325271	0.028533	1	-0.0252802	0.0252802
miR-5108	-0.0313151	-0.00716592	1	-0.0241492	0.0241492
miR-3971	-0.0140269	0.00960517	1	-0.0236321	0.0236321
miR-465a-3p	-0.0450456	-0.0220798	1	-0.0229658	0.0229658
miR-432	0.0516507	0.0289998	1	0.0226508	0.0226508
miR-3093-5p	0.0374899	0.0595951	1	-0.0221053	0.0221053
miR-883b-3p	0.0554233	0.0338402	1	0.0215832	0.0215832
miR-1970	-0.0341737	-0.0554185	1	0.0212448	0.0212448
miR-3100-5p	-0.0273742	-0.00736382	1	-0.0200104	0.0200104
miR-1928	0.0297085	0.0102878	1	0.0194208	0.0194208
miR-3105-5p	-0.0380307	-0.0192205	1	-0.0188102	0.0188102
miR-1190	-0.0219443	-0.00319541	1	-0.0187489	0.0187489
miR-3969	-0.0258302	-0.00734971	1	-0.0184805	0.0184805
miR-5136	-0.102752	-0.120922	1	0.0181696	0.0181696
miR-147	-0.0270818	-0.0296738	7	0.0181435	0.0181435
miR-2137	0.505127	0.523229	1	-0.0181016	0.0181016
miR-208a-3p	-0.0456309	-0.0277616	1	-0.0178693	0.0178693
miR-3086-3p	0.0607989	0.0429544	1	0.0178446	0.0178446
miR-466m-5p	-0.117871	-0.134158	1	0.0162868	0.0162868
miR-3079-3p	0.0293647	0.0448237	1	-0.015459	0.015459
miR-3091-3p	-0.00398958	-0.0183911	1	0.0144015	0.0144015
miR-1193-3p	0.0271667	0.012891	1	0.0142757	0.0142757
miR-1946a	0.0466646	0.033234	1	0.0134306	0.0134306
miR-1933-3p	0.00981412	-0.00318059	1	0.0129947	0.0129947
miR-466b-3p	0.119111	0.10781	1	0.0113011	0.0113011
miR-1899	-0.0185204	-0.00774259	1	-0.0107778	0.0107778
miR-669f-5p	-0.0975521	-0.0868654	1	-0.0106867	0.0106867
miR-467f	0.070153	0.0595092	1	0.0106438	0.0106438
miR-3962	0.0333099	0.0430956	1	-0.00978575	0.00978575
miR-5135	-0.0662428	-0.0759886	1	0.00974575	0.00974575
miR-1946b	-0.00688434	-0.0165379	1	0.00965361	0.00965361
miR-471-5p	0.0322667	0.0231769	1	0.00908978	0.00908978
miR-3074-1-3p	0.0616212	0.0529839	1	0.0086373	0.0086373
miR-1964-3p	0.0238179	0.0159552	1	0.00786261	0.00786261
miR-5125	-0.0146397	-0.00746258	1	-0.0071771	0.0071771
miR-3091-5p	0.495099	0.48979	1	0.00530858	0.00530858
miR-1951	-0.046991	-0.0517332	1	0.00474216	0.00474216
miR-490-5p	-0.0414257	-0.0416899	3	0.00079284	0.00079284
miR-3471	-0.0235238	-0.0230509	1	-0.000472909	0.000472909

## Sheet: miR_All_Result_4 weeks
miRNA	lgFC		PRN	RCIFH
	Adult_4_weeks	Aged_4_weeks		4 weeks	Absolute value
miR-494	0.715767	3.28043	795	-2038.91	2038.91
miR-125a-3p	-0.32281	1.1038	345	-492.18	492.18
miR-24	0.460645	-0.444169	361	326.638	326.638
miR-20a	0.170162	-0.483718	443	289.669	289.669
miR-144	-0.648331	-0.318125	822	-271.429	271.429
miR-497	1.32679	0.559969	338	259.186	259.186
miR-342-3p	0.172321	-0.605838	319	248.233	248.233
miR-195	1.30272	0.597837	349	246.005	246.005
miR-20b	0.214347	-0.334311	434	238.118	238.118
miR-15b	-0.287454	-0.930235	359	230.759	230.759
miR-93	0.20011	-0.318829	438	227.295	227.295
miR-16	0.331583	-0.289675	348	216.198	216.198
miR-218	0.767598	0.433107	642	214.743	214.743
miR-107	0.19834	-0.360846	353	197.393	197.393
miR-21	0.472307	-0.0945255	344	194.99	194.99
miR-103	0.471559	-0.263977	261	191.975	191.975
miR-150	0.0863877	-0.467233	326	180.48	180.48
miR-106b	-0.112155	-0.538293	399	170.029	170.029
miR-23b	0.594949	0.270486	519	168.396	168.396
miR-185	-0.0883518	-0.47977	416	162.83	162.83
miR-143	0.518185	0.150296	410	150.835	150.835
let-7f	0.400913	-0.300253	205	143.739	143.739
let-7e	0.879406	0.202019	212	143.606	143.606
miR-146a	0.31428	-0.306532	228	141.545	141.545
miR-223	-0.405081	-0.805892	351	140.685	140.685
miR-200c	0.0624323	-0.216654	504	140.659	140.659
miR-30c	0.146739	-0.135069	495	139.495	139.495
miR-181c	0.205555	-0.0835519	479	138.482	138.482
miR-130b	0.220192	-0.183557	334	134.852	134.852
miR-214	0.999586	0.505453	268	132.428	132.428
let-7d	0.100427	-0.587617	192	132.104	132.104
miR-203	0.0848171	-0.0510259	960	130.409	130.409
miR-186	-0.0713071	0.0361409	1162	-124.855	124.855
miR-129-5p	0.05064	-0.0952325	847	123.554	123.554
miR-149	0.209188	-0.149668	339	121.652	121.652
miR-30b	0.173143	-0.0766769	482	120.413	120.413
miR-15a	0.172838	-0.15706	356	117.444	117.444
miR-217	0.0592878	-0.190479	468	116.891	116.891
miR-320	0.174957	-0.183672	322	115.478	115.478
let-7a	0.369725	-0.206928	200	115.331	115.331
miR-410	0.0762853	-0.0678307	795	114.572	114.572
miR-29b	-0.0857872	-0.510358	249	105.718	105.718
miR-378	0.697833	0.0827995	165	101.481	101.481
miR-425	0.0807349	-0.220022	309	92.9337	92.9337
miR-139-5p	0.10592	-0.108146	434	92.9049	92.9049
miR-30e	0.14687	-0.0347856	509	92.4626	92.4626
let-7i	0.224084	-0.227064	202	91.1319	91.1319
miR-30a	0.344871	0.155692	475	89.8603	89.8603
miR-29a	0.405866	0.0091736	222	88.0657	88.0657
miR-130a	0.376621	0.092822	310	87.9778	87.9778
miR-194	0.20078	-0.0123304	407	86.736	86.736
miR-182	-0.0359613	0.0641243	848	-84.8726	84.8726
miR-181a	0.584527	0.751191	501	-83.4987	83.4987
miR-145	0.0712414	0.212068	579	-81.5388	81.5388
let-7b	0.54983	0.144119	199	80.7365	80.7365
miR-124	-0.0110332	0.0827318	848	-79.5127	79.5127
miR-302d	-0.147308	0.0756469	344	-76.6964	76.6964
let-7g	0.0640842	-0.322667	198	76.5768	76.5768
miR-1224	-1.3907	0.626727	37	-74.6447	74.6447
miR-429	0.0729811	-0.0329614	667	70.6637	70.6637
miR-302b	0.0984944	-0.0957269	361	70.1139	70.1139
miR-376c	-0.0955086	0.137707	298	-69.4983	69.4983
miR-543	0.0616217	-0.0238029	812	69.3648	69.3648
miR-301a	0.12071	-0.0633406	369	67.9146	67.9146
miR-142-5p	-0.0192867	0.155803	380	-66.5341	66.5341
miR-155	-0.0434425	-0.173052	508	65.8418	65.8418
miR-300	0.125355	0.0126817	580	65.3502	65.3502
miR-216a	-0.107215	0.0488721	415	-64.7763	64.7763
miR-32	-0.128526	0.0955465	284	-63.6365	63.6365
miR-26b	-0.223721	-0.387293	378	61.8304	61.8304
miR-200a	0.0550615	-0.0944287	412	61.59	61.59
miR-17	0.0921621	-0.0481699	434	60.9041	60.9041
miR-10b	0.533919	0.125259	149	60.8903	60.8903
miR-10a	0.0984015	-0.250869	172	60.0744	60.0744
miR-302c	0.046075	-0.128223	344	59.9587	59.9587
miR-152	0.946723	0.740354	287	59.228	59.228
miR-19a	-0.275806	-0.124517	390	-59.003	59.003
miR-196a	0.606242	0.204195	146	58.6989	58.6989
miR-199a-5p	1.15404	0.911803	240	58.1364	58.1364
miR-9	-0.0258179	0.0517926	717	-55.6467	55.6467
miR-302a	0.0186137	-0.130228	367	54.6249	54.6249
miR-324-5p	0.22344	-0.160968	140	53.8171	53.8171
miR-125a-5p	0.676915	0.429427	214	52.9624	52.9624
miR-340-5p	-0.0554333	0.0341961	587	-52.6124	52.6124
miR-96	0.0996014	-0.0617852	319	51.4823	51.4823
miR-758	-0.123271	0.0916487	238	-51.1509	51.1509
miR-301b	-0.0672862	0.0739547	356	-50.2818	50.2818
miR-433	0.0793712	-0.0632788	348	49.6422	49.6422
miR-370	-0.210564	-0.0574106	321	-49.1622	49.1622
miR-206	-0.140827	-0.289347	322	47.8234	47.8234
let-7c	0.568528	0.331161	199	47.236	47.236
miR-23a	0.248444	0.157663	514	46.6614	46.6614
miR-27b	0.467779	0.338245	358	46.3731	46.3731
miR-181d	0.135945	0.0630793	624	45.4681	45.4681
miR-192	0.15603	-0.194667	127	44.5385	44.5385
miR-34a	0.52943	0.342514	233	43.5516	43.5516
miR-708	-0.149918	0.123442	159	-43.4643	43.4643
miR-137	0.0957436	0.041639	796	43.0673	43.0673
miR-132	0.143546	0.0342651	391	42.7289	42.7289
miR-128	-0.182741	-0.241415	709	41.5994	41.5994
miR-18b	0.226643	-0.0317597	159	41.086	41.086
miR-19b	-0.199234	-0.311568	357	40.1033	40.1033
miR-153	-0.0602561	0.0179184	511	-39.9472	39.9472
miR-532-5p	0.213366	-0.189233	94	37.8443	37.8443
miR-496	-0.0662736	0.0684725	275	-37.0552	37.0552
miR-136	0.0345801	-0.0435415	442	34.5298	34.5298
miR-188-5p	-0.193622	0.420489	55	-33.7761	33.7761
miR-665	0.0481104	-0.119347	197	32.9892	32.9892
miR-590-5p	-0.0545039	0.0461223	324	-32.6029	32.6029
miR-362-3p	-0.242966	-0.126609	280	-32.5801	32.5801
miR-423-5p	0.120077	-0.409251	61	32.289	32.289
miR-365	0.40627	0.275799	241	31.4435	31.4435
miR-193b	0.580935	0.212813	85	31.2903	31.2903
miR-26a	0.623739	0.535404	352	31.0939	31.0939
miR-330	0.0419918	-0.0661032	273	29.5099	29.5099
miR-590-3p	0.12508	0.108172	1700	28.7444	28.7444
miR-451	-0.175633	-0.749699	50	28.7033	28.7033
miR-183	-0.0386578	0.0327443	388	-27.704	27.704
miR-653	-0.0541959	-0.141431	314	27.3917	27.3917
miR-154	0.135955	-0.0203726	173	27.0447	27.0447
miR-421	0.0228804	0.0698475	570	-26.7712	26.7712
miR-668	0.199308	-0.186022	68	26.2024	26.2024
miR-204	0.043635	-0.0273167	368	26.1102	26.1102
miR-329	-0.0595302	0.0701521	200	-25.9364	25.9364
miR-381	-0.0684292	-0.0330396	719	-25.4452	25.4452
miR-224	0.114609	0.050582	391	25.0346	25.0346
miR-376b	-0.101917	-0.00743015	256	-24.1886	24.1886
miR-599	-0.0599036	0.0379307	247	-24.1651	24.1651
miR-361	0.206246	-0.0989934	78	23.8087	23.8087
miR-483	0.209632	-0.243095	51	23.089	23.089
miR-338-3p	-0.296129	-0.239756	405	-22.831	22.831
miR-92a	-0.134282	-0.235584	223	22.5903	22.5903
miR-219-5p	-0.0875039	-0.0162475	308	-21.947	21.947
miR-448-3p	-0.056758	0.0626638	180	-21.4959	21.4959
miR-210	0.102224	-0.456604	38	21.2355	21.2355
miR-98	-0.052514	-0.162329	193	21.1944	21.1944
miR-30d	0.119207	0.164981	449	-20.5526	20.5526
miR-200b	0.0629635	0.0231567	516	20.5403	20.5403
miR-490-3p	0.0303963	-0.0546188	238	20.2336	20.2336
miR-142-3p	-0.321391	-0.248523	277	-20.1844	20.1844
miR-449a	0.0162276	-0.0436218	335	20.0496	20.0496
miR-135b	-0.0919629	-0.0282528	300	-19.113	19.113
miR-148a	0.680704	0.610719	270	18.896	18.896
miR-221	-0.091117	-0.168682	241	18.6931	18.6931
miR-875-5p	0.0704765	-0.0419581	164	18.4393	18.4393
miR-873	-0.031552	0.0185016	359	-17.9692	17.9692
miR-503	0.122943	0.0396912	214	17.8159	17.8159
miR-379	0.163234	-0.00329381	106	17.6519	17.6519
miR-148b	0.116026	0.0544825	280	17.2321	17.2321
miR-181b	0.748262	0.718492	573	17.0583	17.0583
miR-383	-0.0838592	-0.14489	278	16.9666	16.9666
miR-133a	-0.815106	-0.946576	125	16.4338	16.4338
miR-27a	0.43887	0.484695	353	-16.1763	16.1763
miR-25	-0.184397	-0.252186	237	16.066	16.066
miR-141	-0.0381637	-0.0740419	434	15.5712	15.5712
miR-505-3p	0.0634027	-0.178739	64	15.4971	15.4971
miR-18a	-0.0892812	-0.184751	160	15.2751	15.2751
miR-409-3p	0.0676976	-0.0508395	125	14.8171	14.8171
miR-377	0.0976318	0.0699591	527	14.5835	14.5835
miR-499	-0.0390749	0.0727959	127	-14.2076	14.2076
miR-140	0.57846	0.306605	52	14.1364	14.1364
miR-326	-0.104894	-0.139967	403	14.1344	14.1344
miR-190	0.020983	-0.0302407	271	13.8816	13.8816
miR-582-5p	-0.0816394	-0.02676	247	-13.5552	13.5552
miR-449b	-0.0704959	-0.124578	248	13.4125	13.4125
miR-375	-0.0313261	-0.0945851	211	13.3476	13.3476
miR-133b	-0.894174	-0.954661	220	13.3071	13.3071
miR-196b	0.467752	0.365678	130	13.2696	13.2696
miR-495	-0.0387479	-0.0269844	1081	-12.7164	12.7164
miR-384-3p	-0.0738387	0.134448	58	-12.0807	12.0807
miR-33	-0.0638965	-0.00672572	208	-11.8915	11.8915
miR-489	0.217516	0.122195	124	11.8198	11.8198
miR-135a	-0.0554169	-0.0179294	310	-11.6211	11.6211
miR-29c	-0.0880441	-0.138368	224	11.2725	11.2725
miR-222	0.130293	0.0741131	199	11.1797	11.1797
miR-1298	-0.0955974	0.0633892	70	-11.1291	11.1291
miR-488	-0.09674	-0.0695896	396	-10.7516	10.7516
miR-485	-0.0945322	0.00539019	103	-10.292	10.292
miR-411	0.0534566	0.135791	121	-9.96248	9.96248
miR-335-5p	0.230921	0.137645	106	9.88722	9.88722
miR-376a	0.0779939	0.0386712	249	9.79136	9.79136
miR-134	0.0797185	0.12242	224	-9.56507	9.56507
miR-542-3p	0.1347	0.112171	410	9.23678	9.23678
miR-331-3p	0.114615	0.0303126	109	9.18896	9.18896
miR-215	-0.0443993	0.0272374	127	-9.09786	9.09786
miR-504	0.0241696	0.0974104	123	-9.00862	9.00862
miR-367	-0.0992785	-0.0657138	251	-8.42474	8.42474
miR-328	0.034138	0.0846121	166	-8.37869	8.37869
miR-187	-0.0519423	0.119126	45	-7.69808	7.69808
miR-191	0.0637264	0.154486	83	-7.53305	7.53305
miR-208b	-0.0524306	0.0611369	66	-7.49545	7.49545
miR-216b	0.0754237	0.0910731	439	-6.87011	6.87011
miR-193	0.71058	0.355768	19	6.74142	6.74142
miR-205	-0.0255791	-0.0390185	472	6.34342	6.34342
miR-409-5p	-0.0451321	0.0692505	51	-5.83351	5.83351
miR-493	-0.0728713	0.0451398	48	-5.66454	5.66454
miR-532-3p	-0.111364	-0.0727107	132	-5.10227	5.10227
miR-369-3p	-0.0307567	-0.0486331	279	4.98751	4.98751
miR-296-5p	0.0905035	0.153559	78	-4.91832	4.91832
miR-122	-0.0862477	-0.060994	194	-4.89922	4.89922
miR-346	0.0800854	0.0553844	192	4.74259	4.74259
miR-211	-0.088409	-0.0750244	337	-4.5106	4.5106
miR-190b	-0.132311	-0.116553	277	-4.36488	4.36488
miR-382	-0.0420132	-0.0554373	313	4.20174	4.20174
miR-876-5p	0.0779427	0.0669438	371	4.08062	4.08062
miR-874	0.0376127	0.0572556	207	-4.06609	4.06609
miR-126-3p	0.741651	0.414502	12	3.92579	3.92579
miR-99b	0.413992	0.175414	16	3.81726	3.81726
miR-151-5p	0.381735	-0.0819743	8	3.70967	3.70967
miR-762	-0.115686	0.143666	14	-3.63093	3.63093
miR-1306-5p	-0.0932866	-0.128176	102	3.55876	3.55876
miR-138	0.0573363	0.0497872	462	3.48772	3.48772
miR-574-5p	-0.961467	-2.1054	3	3.43179	3.43179
miR-212-5p	-0.0276223	-0.0475767	170	3.39225	3.39225
miR-299	0.0329822	0.0594325	126	-3.33274	3.33274
miR-296-3p	0.141012	0.121181	165	3.27199	3.27199
miR-1251	-0.0504185	0.0789209	24	-3.10415	3.10415
miR-744	-0.122825	0.17974	10	-3.02565	3.02565
miR-5100	-0.45736	0.53122	3	-2.96574	2.96574
miR-652	0.0307629	-0.332611	8	2.90699	2.90699
miR-877	0.211463	0.349853	21	-2.90619	2.90619
miR-31	0.0982309	0.0890826	296	2.70791	2.70791
miR-100	0.42446	0.232685	14	2.68486	2.68486
miR-671-5p	-0.114222	0.268121	7	-2.6764	2.6764
miR-92b	0.0724174	0.0850215	205	-2.58385	2.58385
miR-28	0.425474	0.0637988	7	2.53173	2.53173
miR-99a	0.60802	0.75685	17	-2.53012	2.53012
miR-212-3p	-0.376921	0.091318	5	-2.3412	2.3412
miR-452-5p	-0.0924683	0.0448631	17	-2.33463	2.33463
miR-452-3p	0.0637021	0.0373476	82	2.16107	2.16107
miR-22	0.668572	0.662375	347	2.15016	2.15016
miR-339-5p	0.0649094	0.0556409	230	2.13176	2.13176
miR-199a-3p	1.31778	1.03079	7	2.0089	2.0089
miR-511-3p	-0.0432016	-0.319759	7	1.9359	1.9359
miR-125b-5p	0.588442	0.361453	8	1.81591	1.81591
miR-378b	0.615353	0.0167448	3	1.79582	1.79582
miR-455	0.126704	0.0560251	25	1.76697	1.76697
miR-1187	-0.756174	-2.36275	1	1.60658	1.60658
miR-202-3p	-0.170311	-0.434585	6	1.58565	1.58565
miR-706	-0.480271	1.10358	1	-1.58385	1.58385
miR-450a	0.0793382	0.0486433	51	1.56544	1.56544
miR-298	0.0724079	-0.120478	8	1.54309	1.54309
miR-654-5p	0.137667	-0.117815	6	1.53289	1.53289
miR-147	-0.136224	0.0814103	7	-1.52344	1.52344
miR-184	-0.0295181	-0.0693187	38	1.51242	1.51242
miR-342-5p	0.0842381	-0.272898	4	1.42854	1.42854
miR-3963	-0.481599	0.943006	1	-1.42461	1.42461
miR-3472	-0.205206	1.20894	1	-1.41415	1.41415
miR-3470a	-0.408278	0.954559	1	-1.36284	1.36284
miR-324-3p	0.089436	-0.131478	6	1.32548	1.32548
miR-551b	0.05784	-0.0514315	12	1.31126	1.31126
miR-539-5p	0.125105	-0.0355307	8	1.28509	1.28509
miR-509-5p	0.0931993	-0.0604631	8	1.2293	1.2293
miR-363-3p	0.21566	0.0506743	7	1.1549	1.1549
miR-202-5p	0.0243422	0.00899908	75	1.15073	1.15073
miR-511-5p	-0.0682654	0.0440026	10	-1.12268	1.12268
miR-654-3p	-0.0868485	0.0998348	6	-1.1201	1.1201
miR-188-3p	-0.0990887	0.0830077	6	-1.09258	1.09258
miR-3082-5p	-0.841281	-1.90077	1	1.05949	1.05949
miR-345-3p	-0.0461239	-0.130378	12	1.01105	1.01105
miR-582-3p	-0.106978	0.14283	4	-0.999233	0.999233
miR-487b	-0.118217	-0.0643452	18	-0.969701	0.969701
miR-5128	-0.699176	0.259393	1	-0.958569	0.958569
miR-714	-0.374707	0.581547	1	-0.956254	0.956254
miR-208a-5p	0.122378	0.0167673	9	0.950499	0.950499
miR-5112	-0.133272	0.796292	1	-0.929564	0.929564
miR-1306-3p	-0.629651	0.265969	1	-0.89562	0.89562
miR-491	-0.176869	0.0937954	3	-0.811992	0.811992
miR-2861	-0.0822709	0.171924	3	-0.762585	0.762585
miR-126-5p	0.086177	0.0230582	12	0.757426	0.757426
miR-338-5p	-0.180957	-0.231169	15	0.753171	0.753171
miR-760-3p	0.0444555	-0.0798408	6	0.745778	0.745778
miR-5118	-0.0680643	0.673064	1	-0.741129	0.741129
miR-484	0.0643525	-0.120495	4	0.73939	0.73939
miR-5130	-0.0835483	0.638708	1	-0.722256	0.722256
miR-2137	0.0321937	0.746605	1	-0.714412	0.714412
miR-3098-5p	-0.106626	0.585616	1	-0.692242	0.692242
miR-345-5p	0.196163	0.0247046	4	0.685832	0.685832
miR-3960	-0.549119	0.135956	1	-0.685076	0.685076
miR-431	0.0398437	0.0366578	206	0.656283	0.656283
miR-770-5p	0.083527	-0.134534	3	0.654184	0.654184
miR-129-1-3p	0.053997	-0.0743763	5	0.641867	0.641867
miR-505-5p	0.0363037	-0.0510595	7	0.611542	0.611542
miR-709	-0.847675	-0.237495	1	-0.61018	0.61018
miR-759	0.0434036	-0.0719823	5	0.576929	0.576929
miR-380-5p	0.0968764	-0.0822432	3	0.537359	0.537359
miR-539-3p	-0.0319645	0.0567982	6	-0.532576	0.532576
miR-331-5p	-0.11463	0.148496	2	-0.526253	0.526253
miR-3968	-0.701381	-1.21378	1	0.512397	0.512397
miR-5099	-0.173987	0.336788	1	-0.510775	0.510775
miR-34b-3p	-0.169459	0.0691969	2	-0.477311	0.477311
miR-696	0.135801	-0.322948	1	0.458749	0.458749
miR-3474	0.169821	0.614222	1	-0.444401	0.444401
miR-1197	-0.0612016	-0.0566644	97	-0.440106	0.440106
miR-1912	-0.0631978	0.0808309	3	-0.432086	0.432086
miR-3473b	0.0157677	0.441171	1	-0.425404	0.425404
miR-690	-0.0241987	0.40053	1	-0.424729	0.424729
miR-501-5p	-0.101003	-0.0303737	6	-0.423776	0.423776
miR-1839-5p	0.128814	-0.290697	1	0.419511	0.419511
miR-5135	-0.0417038	0.372622	1	-0.414326	0.414326
miR-3064-5p	-0.0145821	0.0287608	9	-0.390086	0.390086
miR-615-3p	-0.0935417	-0.0773167	24	-0.389399	0.389399
miR-3093-3p	0.0497378	-0.339621	1	0.389359	0.389359
miR-151-3p	-0.0862408	-0.0794764	56	-0.378809	0.378809
miR-466h-3p	0.058787	0.436803	1	-0.378016	0.378016
miR-5126	-0.129487	0.244791	1	-0.374278	0.374278
miR-1896	-0.0635267	-0.433524	1	0.369997	0.369997
miR-1895	-0.292931	0.069743	1	-0.362674	0.362674
miR-875-3p	-0.0617116	-0.0975913	10	0.358797	0.358797
miR-669n	-0.296323	-0.641051	1	0.344729	0.344729
miR-323-3p	0.0268246	0.0242302	131	0.339869	0.339869
miR-1897-3p	0.0887704	0.414667	1	-0.325897	0.325897
miR-466f-3p	0.149129	0.472348	1	-0.323218	0.323218
miR-1249	0.0803074	0.186745	3	-0.319312	0.319312
miR-680	-0.197721	0.110313	1	-0.308034	0.308034
miR-340-3p	-0.0937793	-0.155038	5	0.306296	0.306296
miR-678	0.104811	-0.199062	1	0.303873	0.303873
miR-3074-5p	-0.114062	-0.0534021	5	-0.303299	0.303299
miR-412-5p	0.0525005	-0.0972984	2	0.299598	0.299598
miR-1927	-0.223807	-0.522797	1	0.29899	0.29899
miR-450b-5p	-0.0432876	-0.0727932	10	0.295056	0.295056
miR-681	-0.110318	0.183973	1	-0.294291	0.294291
miR-28c	0.298457	0.0293504	1	0.269107	0.269107
miR-291a-5p	-0.138088	0.124078	1	-0.262166	0.262166
miR-466i-5p	-1.29118	-1.55297	1	0.261789	0.261789
miR-125b-2-3p	0.0685708	-0.0590005	2	0.255143	0.255143
miR-666-5p	-0.165702	0.0869139	1	-0.252616	0.252616
miR-1971	-0.055975	-0.307471	1	0.251496	0.251496
miR-467f	0.0441192	0.292607	1	-0.248488	0.248488
miR-335-3p	-0.0719014	-0.087736	15	0.23752	0.23752
miR-466d-5p	-0.124573	0.10885	1	-0.233423	0.233423
miR-1967	0.0121957	-0.218867	1	0.231063	0.231063
miR-688	-0.16666	0.0617094	1	-0.22837	0.22837
miR-466g	0.187014	0.407444	1	-0.220429	0.220429
miR-684	-0.148294	0.0684142	1	-0.216708	0.216708
miR-466f-5p	0.0450246	-0.17033	1	0.215355	0.215355
miR-466b-3p	0.155889	-0.0587896	1	0.214679	0.214679
miR-682	0.0696028	0.278875	1	-0.209272	0.209272
miR-763	-0.169194	0.03984	1	-0.209034	0.209034
miR-673-3p	-0.141089	0.0671003	1	-0.208189	0.208189
miR-412-3p	-0.136416	-0.0673822	3	-0.207101	0.207101
miR-743b-5p	0.0706028	-0.13515	1	0.205753	0.205753
miR-432	-0.108073	0.0969699	1	-0.205043	0.205043
miR-687	-0.12776	0.0728264	1	-0.200587	0.200587
miR-703	-0.101035	0.0959178	1	-0.196952	0.196952
miR-3104-3p	0.0991965	-0.0974657	1	0.196662	0.196662
miR-544-3p	0.0758582	-0.119969	1	0.195827	0.195827
miR-1843b-3p	0.0460856	-0.147133	1	0.193219	0.193219
miR-615-5p	-0.0394932	0.0568539	2	-0.192694	0.192694
miR-129-2-3p	0.0294715	0.0679611	5	-0.192448	0.192448
miR-802	-0.062924	-0.0149537	4	-0.191881	0.191881
miR-323-5p	-0.0738551	0.117328	1	-0.191183	0.191183
miR-466m-3p	-0.0431674	0.145058	1	-0.188225	0.188225
miR-466i-3p	0.0972747	0.284908	1	-0.187634	0.187634
miR-5119	-0.124565	0.0606798	1	-0.185245	0.185245
miR-337-3p	-0.028049	-0.0893271	3	0.183834	0.183834
miR-3095-3p	-0.144538	-0.326046	1	0.181508	0.181508
miR-3105-3p	-0.130999	0.0502536	1	-0.181252	0.181252
miR-1894-5p	0.0309607	0.211431	1	-0.180471	0.180471
miR-291b-5p	0.067419	-0.111229	1	0.178648	0.178648
miR-669i	-0.063196	0.112622	1	-0.175818	0.175818
miR-337-5p	0.0360594	-0.0518403	2	0.175799	0.175799
miR-1958	0.0820138	-0.093776	1	0.17579	0.17579
miR-3074-2-3p	-0.133588	0.0412225	1	-0.17481	0.17481
miR-693-5p	-0.0989556	0.0753823	1	-0.174338	0.174338
miR-380-3p	-0.0423712	0.0153232	3	-0.173083	0.173083
miR-718	-0.0835463	0.0866238	1	-0.17017	0.17017
miR-465a-5p	-0.0717222	0.0981979	1	-0.16992	0.16992
miR-3964	0.107055	-0.0627089	1	0.169764	0.169764
miR-876-3p	0.094841	0.128229	5	-0.166938	0.166938
miR-466m-5p	-0.0315145	-0.196183	1	0.164669	0.164669
miR-704	-0.0822527	0.0813034	1	-0.163556	0.163556
miR-297b-5p	0.121551	-0.0417662	1	0.163317	0.163317
miR-3473c	0.0525494	-0.110635	1	0.163185	0.163185
miR-501-3p	-0.128212	-0.0738637	3	-0.163045	0.163045
miR-466d-3p	-0.0804371	0.0819779	1	-0.162415	0.162415
miR-466c-5p	0.0353862	-0.127023	1	0.162409	0.162409
miR-3100-3p	0.0695227	-0.0890506	1	0.158573	0.158573
miR-770-3p	-0.0696414	-0.228182	1	0.158541	0.158541
miR-466n-3p	-0.0745733	0.0820712	1	-0.156644	0.156644
miR-423-3p	-0.062328	-0.0449565	9	-0.156344	0.156344
miR-1894-3p	-0.0771651	-0.233308	1	0.156143	0.156143
miR-1b-3p	-0.1057	0.0500025	1	-0.155703	0.155703
miR-5106	-0.147825	0.00784643	1	-0.155672	0.155672
miR-693-3p	0.101039	-0.0546109	1	0.15565	0.15565
miR-3079-5p	0.0239867	-0.131621	1	0.155607	0.155607
miR-546	-0.092365	0.0610142	1	-0.153379	0.153379
miR-692	0.109637	-0.0431783	1	0.152815	0.152815
miR-669h-3p	0.0598669	0.212093	1	-0.152226	0.152226
miR-3061-3p	-0.125447	0.0259214	1	-0.151369	0.151369
miR-3085-5p	-0.00651696	-0.155592	1	0.149075	0.149075
miR-3471	-0.0321689	-0.181057	1	0.148888	0.148888
miR-466q	0.0535386	0.199868	1	-0.146329	0.146329
miR-5121	-0.189942	-0.335839	1	0.145898	0.145898
miR-711	-0.100565	-0.148754	3	0.144567	0.144567
miR-344f-5p	0.0958462	-0.0479815	1	0.143828	0.143828
miR-1936	-0.0834333	0.0599154	1	-0.143349	0.143349
miR-719	0.0881955	-0.0546183	1	0.142814	0.142814
miR-490-5p	-0.106644	-0.0597631	3	-0.140642	0.140642
miR-574-3p	0.167963	0.308303	1	-0.14034	0.14034
miR-509-3p	-0.170033	-0.0301279	1	-0.139905	0.139905
miR-761	-0.0798157	-0.0644946	9	-0.13789	0.13789
miR-2136	-0.0978466	0.0394703	1	-0.137317	0.137317
miR-5110	-0.0241366	-0.158175	1	0.134038	0.134038
miR-5113	-0.0673313	-0.200489	1	0.133157	0.133157
miR-669f-5p	-0.0370127	-0.16957	1	0.132557	0.132557
miR-1963	-0.0479703	0.0841593	1	-0.13213	0.13213
miR-1839-3p	-0.219862	-0.348622	1	0.12876	0.12876
miR-5122	-0.0947389	-0.222825	1	0.128086	0.128086
miR-291a-3p	0.051823	-0.0755886	1	0.127412	0.127412
miR-3085-3p	0.094074	-0.0330767	1	0.127151	0.127151
miR-471-3p	-0.0530369	0.0693991	1	-0.122436	0.122436
miR-2183	0.0521192	-0.0676435	1	0.119763	0.119763
miR-686	-0.0783793	0.0395039	1	-0.117883	0.117883
miR-671-3p	0.0384973	-0.0791572	1	0.117654	0.117654
miR-669j	-0.0841591	0.0329754	1	-0.117134	0.117134
miR-1198-3p	-0.0723403	0.0447821	1	-0.117122	0.117122
miR-1907	-0.052572	-0.167296	1	0.114724	0.114724
miR-675-5p	-0.07539	0.0386597	1	-0.11405	0.11405
miR-1953	-0.0928532	0.0202369	1	-0.11309	0.11309
miR-3064-3p	-0.0262642	0.0110585	3	-0.111968	0.111968
miR-669h-5p	0.0584262	-0.0529658	1	0.111392	0.111392
miR-1949	-0.43265	-0.541548	1	0.108898	0.108898
miR-872	0.220143	0.111341	1	0.108803	0.108803
miR-369-5p	0.0689852	-0.0381092	1	0.107094	0.107094
miR-448-5p	-0.0790562	0.0278324	1	-0.106889	0.106889
miR-325	-0.0311309	0.075632	1	-0.106763	0.106763
miR-721	0.155935	0.0503578	1	0.105577	0.105577
miR-471-5p	0.0132816	-0.0906499	1	0.103932	0.103932
miR-804	-0.0750685	0.028246	1	-0.103314	0.103314
miR-3965	-0.0192784	0.0837111	1	-0.10299	0.10299
miR-669f-3p	0.188125	0.0851519	1	0.102973	0.102973
miR-207	0.077111	0.179733	1	-0.102622	0.102622
miR-5046	0.0511629	-0.0503573	1	0.10152	0.10152
miR-540-5p	0.05618	-0.0449014	1	0.101081	0.101081
miR-5104	0.0366359	-0.0623647	1	0.0990005	0.0990005
miR-1969	-0.0675168	0.0308511	1	-0.0983679	0.0983679
miR-291b-3p	-0.156262	-0.0599353	1	-0.0963263	0.0963263
miR-344g-5p	-0.0484615	0.0477045	1	-0.096166	0.096166
miR-466o-3p	-0.027489	0.0679766	1	-0.0954655	0.0954655
miR-3100-5p	-0.0354658	-0.130285	1	0.0948197	0.0948197
miR-1933-3p	-0.0381706	0.0553611	1	-0.0935318	0.0935318
miR-1897-5p	0.227077	0.133678	1	0.0933999	0.0933999
miR-3057-5p	-0.0268812	0.0660169	1	-0.0928981	0.0928981
miR-327	-0.0698176	-0.162317	1	0.0924999	0.0924999
miR-466p-5p	-0.0447657	0.0473335	1	-0.0920992	0.0920992
miR-344f-3p	-0.0364226	0.055041	1	-0.0914636	0.0914636
miR-5127	0.0438464	-0.0474118	1	0.0912582	0.0912582
miR-1931	-0.0186253	0.0717043	1	-0.0903296	0.0903296
miR-1951	-0.0402857	-0.13039	1	0.0901045	0.0901045
miR-705	-0.381476	-0.470801	1	0.0893251	0.0893251
miR-1964-3p	0.0100329	-0.0785924	1	0.0886252	0.0886252
miR-466j	-0.0345538	-0.121622	1	0.0870684	0.0870684
miR-465c-5p	-0.0146846	-0.0999077	1	0.0852231	0.0852231
miR-3961	0.0170189	-0.0678605	1	0.0848794	0.0848794
miR-3097-5p	-0.118792	-0.203667	1	0.084875	0.084875
miR-5120	-0.0377506	0.0470819	1	-0.0848324	0.0848324
miR-883a-5p	-0.0603604	0.0241901	1	-0.0845505	0.0845505
miR-466k	0.0457022	-0.0386243	1	0.0843266	0.0843266
miR-5116	0.0389827	-0.044697	1	0.0836797	0.0836797
miR-1955-3p	0.0368069	-0.0463523	1	0.0831593	0.0831593
miR-450b-3p	0.130829	0.089392	2	0.0828749	0.0828749
miR-3061-5p	0.0292686	0.111556	1	-0.0822872	0.0822872
miR-1900	-0.0399079	0.0407888	1	-0.0806967	0.0806967
miR-707	-0.149813	-0.0697238	1	-0.080089	0.080089
miR-1193-5p	-0.041809	0.037843	1	-0.079652	0.079652
miR-362-5p	0.118674	0.11716	52	0.0787366	0.0787366
miR-669a-5p	-0.0997799	-0.0230982	1	-0.0766817	0.0766817
miR-1941-5p	-0.0438708	0.0323191	1	-0.0761899	0.0761899
miR-697	-0.1537	-0.228934	1	0.0752346	0.0752346
miR-5123	-0.020929	-0.0958757	1	0.0749466	0.0749466
miR-1960	-0.0537657	-0.128597	1	0.0748314	0.0748314
miR-1942	-0.129074	-0.0546222	1	-0.0744515	0.0744515
miR-1893	0.0474533	-0.0269913	1	0.0744446	0.0744446
miR-878-3p	-0.0697385	-0.140555	1	0.0708162	0.0708162
miR-1954	-0.0258579	-0.096533	1	0.0706751	0.0706751
miR-1952	-0.0303328	0.0403052	1	-0.0706379	0.0706379
miR-5098	0.0170364	-0.0531	1	0.0701364	0.0701364
miR-1264-3p	-0.138039	-0.0682065	1	-0.0698322	0.0698322
miR-1264-5p	-0.0334968	0.0359213	1	-0.0694181	0.0694181
miR-5108	0.012735	-0.0558473	1	0.0685823	0.0685823
miR-1938	-0.119609	-0.0513661	1	-0.0682425	0.0682425
miR-695	-0.131721	-0.065864	1	-0.0658567	0.0658567
miR-1b-5p	0.0453972	0.11092	1	-0.065523	0.065523
miR-127	0.046073	0.0541711	8	-0.0647848	0.0647848
miR-1961	0.0413884	-0.0230097	1	0.0643981	0.0643981
miR-1933-5p	-0.0700373	-0.00636269	1	-0.0636746	0.0636746
miR-710	-0.0994723	-0.16214	1	0.0626675	0.0626675
miR-1941-3p	-0.0510324	0.0114324	1	-0.0624649	0.0624649
miR-1964-5p	-0.0364341	0.0237907	1	-0.0602248	0.0602248
miR-683	-0.144369	-0.0850197	1	-0.0593492	0.0593492
miR-466l-3p	0.0199885	0.0779658	1	-0.0579773	0.0579773
miR-1962	-0.0199874	0.0379883	1	-0.0579757	0.0579757
miR-3069-3p	-0.162535	-0.10462	1	-0.0579148	0.0579148
miR-1903	0.0530427	0.110677	1	-0.0576345	0.0576345
miR-666-3p	0.0535766	0.111034	1	-0.0574571	0.0574571
miR-3082-3p	-0.0722202	-0.0149202	1	-0.0573	0.0573
miR-3080-3p	-0.0313903	0.0235078	1	-0.0548981	0.0548981
miR-34b-5p	0.489574	0.472214	3	0.0520799	0.0520799
miR-1899	0.0386784	0.0902123	1	-0.0515339	0.0515339
miR-760-5p	0.0577725	0.00623887	1	0.0515336	0.0515336
miR-434-5p	0.0733121	0.0223344	1	0.0509777	0.0509777
miR-1902	-0.0420083	-0.0926741	1	0.0506658	0.0506658
miR-3095-5p	-0.0125223	0.0370276	1	-0.0495499	0.0495499
miR-3970	-0.109305	-0.0600741	1	-0.0492312	0.0492312
miR-882	-0.0584155	-0.106927	1	0.0485116	0.0485116
miR-467g	0.103998	0.152234	1	-0.0482361	0.0482361
miR-669o-5p	-0.144702	-0.0964746	1	-0.0482278	0.0482278
miR-3105-5p	0.0206294	-0.0267524	1	0.0473818	0.0473818
miR-3969	-0.00906892	-0.0562756	1	0.0472067	0.0472067
miR-363-5p	0.0371573	0.0489248	4	-0.0470701	0.0470701
miR-3089-5p	-0.0261005	-0.0720248	1	0.0459244	0.0459244
miR-679-3p	0.0192015	0.0645687	1	-0.0453673	0.0453673
miR-3086-3p	0.021388	0.0667083	1	-0.0453203	0.0453203
miR-101c	-0.163221	-0.118502	1	-0.0447188	0.0447188
miR-3074-1-3p	0.0769857	0.032919	1	0.0440667	0.0440667
miR-1906	0.0724947	0.116268	1	-0.0437731	0.0437731
miR-3079-3p	-0.0202729	0.0233872	1	-0.0436602	0.0436602
miR-3966	-0.0156172	-0.0586062	1	0.042989	0.042989
miR-105	-0.0853081	-0.0433066	1	-0.0420015	0.0420015
miR-1928	0.0268987	0.0680238	1	-0.041125	0.041125
miR-883b-3p	0.0624549	0.0216065	1	0.0408484	0.0408484
miR-1950	-0.0816557	-0.0412136	1	-0.0404421	0.0404421
miR-540-3p	-0.0823166	-0.043683	1	-0.0386336	0.0386336
miR-713	0.118241	0.156187	1	-0.0379463	0.0379463
miR-883b-5p	-0.050762	-0.0883796	1	0.0376176	0.0376176
miR-1932	-0.00830028	0.0291834	1	-0.0374837	0.0374837
miR-5131	0.105162	0.142181	1	-0.0370195	0.0370195
miR-1194	-0.087107	-0.0505981	1	-0.0365089	0.0365089
miR-465b-5p	-0.0651284	-0.101594	1	0.036466	0.036466
miR-3076-3p	-0.0110604	-0.0474889	1	0.0364286	0.0364286
miR-1904	-0.324822	-0.36002	1	0.0351981	0.0351981
miR-339-3p	-0.116584	-0.0990381	2	-0.0350912	0.0350912
miR-1898	-0.0270334	-0.0603489	1	0.0333155	0.0333155
miR-466h-5p	-0.16858	-0.13543	1	-0.03315	0.03315
miR-675-3p	0.0851572	0.0769372	4	0.0328798	0.0328798
miR-139-3p	0.163425	0.131479	1	0.0319456	0.0319456
miR-466a-5p	-0.0936665	-0.124039	1	0.030372	0.030372
miR-669g	-0.103726	-0.0733957	1	-0.0303303	0.0303303
miR-3069-5p	0.0716989	0.0419415	1	0.0297574	0.0297574
miR-3091-5p	0.19522	0.224562	1	-0.0293423	0.0293423
miR-3057-3p	-0.0431887	-0.0139766	1	-0.0292121	0.0292121
miR-1955-5p	0.0282805	0.0562787	1	-0.0279982	0.0279982
miR-208a-3p	0.0121324	0.0398077	1	-0.0276753	0.0276753
miR-3097-3p	-0.0247072	-0.0522285	1	0.0275212	0.0275212
miR-3089-3p	0.0544942	0.0271187	1	0.0273754	0.0273754
miR-1193-3p	-0.0691656	-0.0422093	1	-0.0269563	0.0269563
miR-453	-0.0864036	-0.113341	1	0.0269377	0.0269377
miR-3086-5p	-0.0727634	-0.0458405	1	-0.0269229	0.0269229
miR-1970	-0.0481844	-0.0744778	1	0.0262934	0.0262934
miR-542-5p	0.0907264	0.0648227	1	0.0259036	0.0259036
miR-5136	-0.0637575	-0.0892939	1	0.0255364	0.0255364
miR-5125	-0.048118	-0.072727	1	0.024609	0.024609
miR-764-3p	-0.0609973	-0.0853872	1	0.0243899	0.0243899
miR-3098-3p	-0.0589763	-0.0830169	1	0.0240407	0.0240407
miR-125b-1-3p	-0.0844385	-0.108277	1	0.0238383	0.0238383
miR-466l-5p	-0.0729357	-0.0494435	1	-0.0234922	0.0234922
miR-592	-0.0951433	-0.0997952	5	0.0232592	0.0232592
miR-465a-3p	0.0127258	0.0349451	1	-0.0222193	0.0222193
miR-3104-5p	0.0286203	0.0508351	1	-0.0222148	0.0222148
miR-669a-3-3p	0.124618	0.146064	1	-0.0214462	0.0214462
miR-878-5p	0.0654271	0.086254	1	-0.0208269	0.0208269
miR-544-5p	0.0824593	0.0618169	1	0.0206424	0.0206424
miR-5103	-0.0655771	-0.046244	1	-0.0193331	0.0193331
miR-3080-5p	0.0326919	0.0519622	1	-0.0192703	0.0192703
miR-764-5p	0.0962234	0.0771468	1	0.0190766	0.0190766
miR-871-3p	0.0482228	0.0293743	1	0.0188485	0.0188485
miR-1192	0.0618251	0.0431605	1	0.0186646	0.0186646
miR-679-5p	-0.0564937	-0.0378337	1	-0.01866	0.01866
miR-669m-3p	0.039159	0.0574139	1	-0.0182549	0.0182549
miR-1198-5p	-0.119879	-0.137783	1	0.0179038	0.0179038
miR-1195	0.0334666	0.0510117	1	-0.0175451	0.0175451
miR-1946b	-0.0444376	-0.0612573	1	0.0168197	0.0168197
miR-3967	-0.0645894	-0.0481009	1	-0.0164886	0.0164886
miR-5114	0.0606393	0.0455442	1	0.015095	0.015095
miR-1956	-0.0628254	-0.0477764	1	-0.015049	0.015049
miR-5133	0.0687596	0.054043	1	0.0147167	0.0147167
miR-3962	0.0263561	0.0118173	1	0.0145388	0.0145388
miR-1843b-5p	-0.019027	-0.0330668	1	0.0140399	0.0140399
miR-767	-0.0412811	-0.0550087	1	0.0137276	0.0137276
miR-691	-0.11019	-0.123842	1	0.0136525	0.0136525
miR-673-5p	-0.082265	-0.0957934	1	0.0135284	0.0135284
miR-717	0.0689606	0.0568532	1	0.0121074	0.0121074
miR-568	0.0685824	0.0700389	8	-0.0116523	0.0116523
miR-344g-3p	-0.0379093	-0.0263938	1	-0.0115156	0.0115156
miR-1905	-0.0327395	-0.0439847	1	0.0112452	0.0112452
miR-694	-0.063534	-0.0531228	1	-0.0104112	0.0104112
miR-2139	0.0376319	0.0478392	1	-0.0102073	0.0102073
miR-3076-5p	0.0351496	0.0265312	1	0.00861842	0.00861842
miR-1946a	0.0480009	0.0395041	1	0.00849686	0.00849686
miR-384-5p	0.0398948	0.0316527	1	0.00824208	0.00824208
miR-5101	-0.0178336	-0.00959867	1	-0.00823494	0.00823494
miR-3091-3p	0.0346348	0.0425292	1	-0.00789445	0.00789445
miR-883a-3p	0.0516517	0.0591903	1	-0.00753857	0.00753857
miR-3971	0.0684561	0.0759345	1	-0.00747842	0.00747842
miR-1983	-0.0550188	-0.0485043	1	-0.00651449	0.00651449
miR-466n-5p	-0.00514566	-0.010764	1	0.00561831	0.00561831
miR-28b	-0.0426667	-0.037389	1	-0.00527764	0.00527764
miR-343	0.059451	0.0642068	1	-0.00475573	0.00475573
miR-434-3p	0.0951722	0.0998928	1	-0.00472058	0.00472058
miR-1190	-0.0402044	-0.0367154	1	-0.00348901	0.00348901
miR-1892	-0.38997	-0.386604	1	-0.00336633	0.00336633
miR-743b-3p	-0.0328127	-0.0303596	1	-0.00245309	0.00245309
miR-3473d	-0.0397751	-0.0419252	1	0.00215005	0.00215005
miR-3093-5p	0.0146289	0.0143172	1	0.000311689	0.000311689
miR-871-5p	-0.0408114	-0.0408333	1	2.18729e-05	2.18729e-05
