# Supplementary material for: Bioinformatics and Microarray Analysis of miRNAs in Aged Female Mice Model Implied New Molecular Mechanisms for Impaired Fracture Healing
Source: Int J Mol Sci. 2016 Aug 3;17(8):1260. doi: 10.3390/ijms17081260 (PMC5000658; doi:10.3390/ijms17081260)
Supplement: Supplementary file 1 [file ijms-17-01260-s001.zip › ijms-136866-Supplementary Materials/DATA_S2.xls]

## Sheet: 2 weeks
miRNA	Target Gene	Activity
mmu-miR-494	FUNDC1	Inhibited
mmu-miR-494	RRAGD	Inhibited
mmu-miR-494	VCAM1	Inhibited
mmu-miR-494	SAMD9L	Inhibited
mmu-miR-494	HS2ST1	Inhibited
mmu-miR-494	SPSB1	Inhibited
mmu-miR-494	IGF1	Inhibited
mmu-miR-494	COL8A1	Inhibited
mmu-miR-494	LYSMD4	Inhibited
mmu-miR-494	CAMTA1	Inhibited
mmu-miR-494	PTGFR	Inhibited
mmu-miR-494	MEST	Inhibited
mmu-miR-494	HOXD8	Inhibited
mmu-miR-494	RND3	Inhibited
mmu-miR-494	TRPS1	Inhibited
mmu-miR-494	TTC39C	Inhibited
mmu-miR-494	CREM	Inhibited
mmu-miR-494	VCAN	Inhibited
mmu-miR-494	DCUN1D4	Inhibited
mmu-miR-494	TNIK	Inhibited
mmu-miR-494	STAT1	Inhibited
mmu-miR-494	ASPN	Inhibited
mmu-miR-494	PRRG1	Inhibited
mmu-miR-494	RBBP6	Inhibited
mmu-miR-494	GULP1	Inhibited
mmu-miR-494	FMNL2	Inhibited
mmu-miR-494	ABI3BP	Inhibited
mmu-miR-494	LGI1	Inhibited
mmu-miR-494	PCSK1	Inhibited
mmu-miR-494	CD2AP	Inhibited
mmu-miR-494	ANKS1B	Inhibited
mmu-miR-494	USP42	Inhibited
mmu-miR-494	FUNDC1	Inhibited
mmu-miR-494	MMD	Inhibited
mmu-miR-494	DPYD	Inhibited
mmu-miR-494	RRAGD	Inhibited
mmu-miR-494	ARFGEF1	Inhibited
mmu-miR-494	FGF12	Inhibited
mmu-miR-494	ACAT1	Inhibited
mmu-miR-494	UBN2	Inhibited
mmu-miR-494	PRR5L	Inhibited
mmu-miR-494	ZDHHC17	Inhibited
mmu-miR-494	PTGES	Inhibited
mmu-miR-494	STON1	Inhibited
mmu-miR-494	DMTF1	Inhibited
mmu-miR-494	KBTBD3	Inhibited
mmu-miR-494	ABCC9	Inhibited
mmu-miR-494	ADCYAP1	Inhibited
mmu-miR-494	SLC12A8	Inhibited
mmu-miR-494	ASPH	Inhibited
mmu-miR-494	DAPP1	Inhibited
mmu-miR-494	TET1	Inhibited
mmu-miR-494	KERA	Inhibited
mmu-miR-494	SOX21	Inhibited
mmu-miR-494	AGO3	Inhibited
mmu-miR-494	SLC30A5	Inhibited
mmu-miR-494	GUCY1A3	Inhibited
mmu-miR-494	WDR43	Inhibited
mmu-miR-494	PCDH10	Inhibited
mmu-miR-494	GRAMD3	Inhibited
mmu-miR-494	UEVLD	Inhibited
mmu-miR-494	ABI2	Inhibited
mmu-miR-494	LOX	Inhibited
mmu-miR-494	RDH10	Inhibited
mmu-miR-494	PLCB1	Inhibited
mmu-miR-494	POLR3F	Inhibited
mmu-miR-494	UBE2K	Inhibited
mmu-miR-494	GTF2E1	Inhibited
mmu-miR-494	KIT	Inhibited
mmu-miR-494	MXD1	Inhibited
mmu-miR-494	SLC46A3	Inhibited
mmu-miR-494	NDRG4	Inhibited
mmu-miR-494	GABRA2	Inhibited
mmu-miR-494	VCAM1	Inhibited
mmu-miR-494	DSG2	Inhibited
mmu-miR-494	SLC22A23	Inhibited
mmu-miR-494	METAP2	Inhibited
mmu-miR-494	NPY2R	Inhibited
mmu-miR-494	GALNT1	Inhibited
mmu-miR-494	TSHR	Inhibited
mmu-miR-494	GPRC5C	Inhibited
mmu-miR-494	CLTA	Inhibited
mmu-miR-494	ACTL6B	Inhibited
mmu-miR-494	EFCAB1	Inhibited
mmu-miR-494	PVRL3	Inhibited
mmu-miR-494	CDH13	Inhibited
mmu-miR-494	PTGER3	Inhibited
mmu-miR-494	SPAG16	Inhibited
mmu-miR-494	PCNP	Inhibited
mmu-miR-494	SAMD9L	Inhibited
mmu-miR-494	CEP57L1	Inhibited
mmu-miR-494	COL1A2	Inhibited
mmu-miR-494	RASGRF2	Inhibited
mmu-miR-494	SMNDC1	Inhibited
mmu-miR-494	ADCY5	Inhibited
mmu-miR-494	ANKRD6	Inhibited
mmu-miR-494	IL1RAP	Inhibited
mmu-miR-494	PCDH18	Inhibited
mmu-miR-494	DDHD1	Inhibited
mmu-miR-494	MTTP	Inhibited
mmu-miR-494	HS2ST1	Inhibited
mmu-miR-494	SLC15A2	Inhibited
mmu-miR-494	LRAT	Inhibited
mmu-miR-494	SLC30A3	Inhibited
mmu-miR-494	XRRA1	Inhibited
mmu-miR-494	PLEKHH3	Inhibited
mmu-miR-494	RB1	Inhibited
mmu-miR-494	MCOLN3	Inhibited
mmu-miR-494	CMPK1	Inhibited
mmu-miR-494	RPS6KA3	Inhibited
mmu-miR-494	IFT88	Inhibited
mmu-miR-494	KIF11	Inhibited
mmu-miR-494	TNRC18	Inhibited
mmu-miR-494	EIF2AK3	Inhibited
mmu-miR-494	SPSB1	Inhibited
mmu-miR-494	IGF1	Inhibited
mmu-miR-494	PPFIA2	Inhibited
mmu-miR-494	MYO1B	Inhibited
mmu-miR-494	NPNT	Inhibited
mmu-miR-494	KCMF1	Inhibited
mmu-miR-494	ROBO2	Inhibited
mmu-miR-494	CNOT4	Inhibited
mmu-miR-494	SSX2IP	Inhibited
mmu-miR-494	ELOVL2	Inhibited
mmu-miR-494	MYNN	Inhibited
mmu-miR-494	IL15	Inhibited
mmu-miR-494	RWDD4A	Inhibited
mmu-miR-494	TRPC1	Inhibited
mmu-miR-494	COL8A1	Inhibited
mmu-miR-494	RHOBTB1	Inhibited
mmu-miR-494	RORA	Inhibited
mmu-miR-494	SYNPR	Inhibited
mmu-miR-494	ANKRD36	Inhibited
mmu-miR-494	CDK17	Inhibited
mmu-miR-494	COPS7A	Inhibited
mmu-miR-494	CCDC115	Inhibited
mmu-miR-494	CD200R1	Inhibited
mmu-miR-494	DDX26B	Inhibited
mmu-miR-494	CDCA2	Inhibited
mmu-miR-494	ITGA10	Inhibited
mmu-miR-494	CTLA4	Inhibited
mmu-miR-494	TMTC2	Inhibited
mmu-miR-494	COL9A1	Inhibited
mmu-miR-494	VEGFC	Inhibited
mmu-miR-494	UBE2QL1	Inhibited
mmu-miR-494	PREPL	Inhibited
mmu-miR-494	ENPEP	Inhibited
mmu-miR-494	LYSMD4	Inhibited
mmu-miR-494	IKZF5	Inhibited
mmu-miR-494	DSC3	Inhibited
mmu-miR-494	FLT1	Inhibited
mmu-miR-494	PMAIP1	Inhibited
mmu-miR-494	ING3	Inhibited
mmu-miR-494	YBX1	Inhibited
mmu-miR-494	LRRC19	Inhibited
mmu-miR-494	STOX2	Inhibited
mmu-miR-494	CD86	Inhibited
mmu-miR-494	CAMTA1	Inhibited
mmu-miR-494	FRZB	Inhibited
mmu-miR-494	CRLS1	Inhibited
mmu-miR-494	DLD	Inhibited
mmu-miR-494	RELN	Inhibited
mmu-miR-494	PNPLA8	Inhibited
mmu-miR-494	KCNK1	Inhibited
mmu-miR-494	GTF3C4	Inhibited
mmu-miR-494	NTM	Inhibited
mmu-miR-494	NECAP2	Inhibited
mmu-miR-494	VIM	Inhibited
mmu-miR-494	PDGFA	Inhibited
mmu-miR-494	SRSF7	Inhibited
mmu-miR-494	CHSY1	Inhibited
mmu-miR-494	BNIP2	Inhibited
mmu-miR-494	SP100	Inhibited
mmu-miR-494	ME2	Inhibited
mmu-miR-494	TMIGD1	Inhibited
mmu-miR-494	LGR4	Inhibited
mmu-miR-494	EDN1	Inhibited
mmu-miR-494	PTGFR	Inhibited
mmu-miR-494	MFAP3L	Inhibited
mmu-miR-494	MEST	Inhibited
mmu-miR-494	RBPMS	Inhibited
mmu-miR-494	MFN1	Inhibited
mmu-miR-494	FAM3C	Inhibited
mmu-miR-494	RAPH1	Inhibited
mmu-miR-494	LAPTM4A	Inhibited
mmu-miR-494	SZT2	Inhibited
mmu-miR-494	PPM1B	Inhibited
mmu-miR-494	LMAN1	Inhibited
mmu-miR-494	B3GALT2	Inhibited
mmu-miR-494	GALNT3	Inhibited
mmu-miR-494	MAPK10	Inhibited
mmu-miR-494	LAMP5	Inhibited
mmu-miR-494	SATB2	Inhibited
mmu-miR-494	HOXD8	Inhibited
mmu-miR-494	TMEM55A	Inhibited
mmu-miR-494	GNAS	Inhibited
mmu-miR-494	RND3	Inhibited
mmu-miR-494	ARPP21	Inhibited
mmu-miR-494	TRPS1	Inhibited
mmu-miR-494	TMEM255A	Inhibited
mmu-miR-494	SLA2	Inhibited
mmu-miR-494	HIRA	Inhibited
mmu-miR-494	MSH5	Inhibited
mmu-miR-494	TTC39C	Inhibited
mmu-miR-494	ADAM28	Inhibited
mmu-miR-494	PTPN4	Inhibited
mmu-miR-494	LGALSL	Inhibited
mmu-miR-494	PRPF39	Inhibited
mmu-miR-494	LRTM2	Inhibited
mmu-miR-494	GABRA5	Inhibited
mmu-miR-494	MAP3K7	Inhibited
mmu-miR-494	MOBP	Inhibited
mmu-miR-494	HSPA12A	Inhibited
mmu-miR-494	CREM	Inhibited
mmu-miR-494	TRDN	Inhibited
mmu-miR-494	CYFIP2	Inhibited
mmu-miR-494	CD28	Inhibited
mmu-miR-494	DUT	Inhibited
mmu-miR-494	CLEC4D	Inhibited
mmu-miR-494	UBD	Inhibited
mmu-miR-494	SATB1	Inhibited
mmu-miR-494	VCAN	Inhibited
mmu-miR-494	TANC2	Inhibited
mmu-miR-494	LRCH1	Inhibited
mmu-miR-494	JAKMIP2	Inhibited
mmu-miR-494	RTKN2	Inhibited
mmu-miR-494	ETF1	Inhibited
mmu-miR-494	PHEX	Inhibited
mmu-miR-494	HTRA3	Inhibited
mmu-miR-494	ARNTL	Inhibited
mmu-miR-494	NFIB	Inhibited
mmu-miR-494	SOSTDC1	Inhibited
mmu-miR-494	CENPE	Inhibited
mmu-miR-494	UBE2CBP	Inhibited
mmu-miR-494	MTF2	Inhibited
mmu-miR-494	ELOVL3	Inhibited
mmu-miR-494	SEC23A	Inhibited
mmu-miR-494	RSAD2	Inhibited
mmu-miR-494	DCUN1D4	Inhibited
mmu-miR-494	PSMD10	Inhibited
mmu-miR-494	P4HA2	Inhibited
mmu-miR-494	AMOTL1	Inhibited
mmu-miR-494	H2AFJ	Inhibited
mmu-miR-494	KCTD14	Inhibited
mmu-miR-494	STXBP6	Inhibited
mmu-miR-494	CDH2	Inhibited
mmu-miR-494	FHOD3	Inhibited
mmu-miR-494	GABPB2	Inhibited
mmu-miR-494	MAGI2	Inhibited
mmu-miR-494	SNRNP27	Inhibited
mmu-miR-494	CADM1	Inhibited
mmu-miR-494	HRASLS5	Inhibited
mmu-miR-494	ACBD3	Inhibited
mmu-miR-494	CXXC4	Inhibited
mmu-miR-494	DNM1L	Inhibited
mmu-miR-494	SYN2	Inhibited
mmu-miR-494	PLA2G7	Inhibited
mmu-miR-494	RAD51AP1	Inhibited
mmu-miR-494	ERBB4	Inhibited
mmu-miR-494	HOXB5	Inhibited
mmu-miR-494	ULK2	Inhibited
mmu-miR-494	SIRT1	Inhibited
mmu-miR-494	RALGAPA1	Inhibited
mmu-miR-494	PDGFRA	Inhibited
mmu-miR-494	HSPA13	Inhibited
mmu-miR-494	SPRY3	Inhibited
mmu-miR-494	ARHGEF17	Inhibited
mmu-miR-494	KRT72	Inhibited
mmu-miR-494	FAM71F2	Inhibited
mmu-miR-494	VEGFA	Inhibited
mmu-miR-494	CYB561D1	Inhibited
mmu-miR-494	MEIS1	Inhibited
mmu-miR-494	DSC1	Inhibited
mmu-miR-494	PIK3IP1	Inhibited
mmu-miR-494	RARRES1	Inhibited
mmu-miR-494	EDNRB	Inhibited
mmu-miR-494	HDAC9	Inhibited
mmu-miR-494	SKA2	Inhibited
mmu-miR-494	SMAD9	Inhibited
mmu-miR-494	MMP16	Inhibited
mmu-miR-494	PGK1	Inhibited
mmu-miR-494	GALNT7	Inhibited
mmu-miR-494	RREB1	Inhibited
mmu-miR-494	SLC13A4	Inhibited
mmu-miR-494	PDXDC1	Inhibited
mmu-miR-494	CMTM8	Inhibited
mmu-miR-494	FBN1	Inhibited
mmu-miR-494	OAT	Inhibited
mmu-miR-494	IRX5	Inhibited
mmu-miR-494	LRRK2	Inhibited
mmu-miR-494	MXI1	Inhibited
mmu-miR-494	PPM1M	Inhibited
mmu-miR-494	USP48	Inhibited
mmu-miR-494	SCN1A	Inhibited
mmu-miR-494	ZFP62	Inhibited
mmu-miR-494	TNIK	Inhibited
mmu-miR-494	ATP8A2	Inhibited
mmu-miR-494	KLRD1	Inhibited
mmu-miR-494	LEMD3	Inhibited
mmu-miR-494	KIF23	Inhibited
mmu-miR-494	STAT1	Inhibited
mmu-miR-494	GRIK2	Inhibited
mmu-miR-494	NOTCH2	Inhibited
mmu-miR-494	PHTF2	Inhibited
mmu-miR-494	BBOX1	Inhibited
mmu-miR-494	KDM5C	Inhibited
mmu-miR-494	ASPN	Inhibited
mmu-miR-494	FMN2	Inhibited
mmu-miR-494	SLC5A8	Inhibited
mmu-miR-494	ACBD4	Inhibited
mmu-miR-494	AP3M1	Inhibited
mmu-miR-494	NRG3	Inhibited
mmu-miR-494	CMPK2	Inhibited
mmu-miR-494	ZDHHC13	Inhibited
mmu-miR-494	PRRG1	Inhibited
mmu-miR-494	RAD51	Inhibited
mmu-miR-494	BSPRY	Inhibited
mmu-miR-494	SGMS2	Inhibited
mmu-miR-494	GPR116	Inhibited
mmu-miR-494	RBBP6	Inhibited
mmu-miR-494	GULP1	Inhibited
mmu-miR-494	RNF20	Inhibited
mmu-miR-494	KLHL13	Inhibited
mmu-miR-494	INTS2	Inhibited
mmu-miR-494	DPP4	Inhibited
mmu-miR-494	P4HA1	Inhibited
mmu-miR-494	SAE1	Inhibited
mmu-miR-494	PTPN5	Inhibited
mmu-miR-494	TNC	Inhibited
mmu-miR-494	MAMDC2	Inhibited
mmu-miR-494	VPS26B	Inhibited
mmu-miR-494	TFAP2A	Inhibited
mmu-miR-494	ENAH	Inhibited
mmu-miR-494	SGK3	Inhibited
mmu-miR-494	HAUS6	Inhibited
mmu-miR-494	NAB1	Inhibited
mmu-miR-494	GCLC	Inhibited
mmu-miR-494	PIK3C2G	Inhibited
mmu-miR-494	TMEM117	Inhibited
mmu-miR-494	RAD54B	Inhibited
mmu-miR-494	UBE2E3	Inhibited
mmu-miR-494	PIBF1	Inhibited
mmu-miR-494	FAM171B	Inhibited
mmu-miR-494	FMNL2	Inhibited
mmu-miR-494	CHN1	Inhibited
mmu-miR-494	ABI3BP	Inhibited
mmu-miR-494	CAND1	Inhibited
mmu-miR-494	MYO10	Inhibited
mmu-miR-494	ILF3	Inhibited
mmu-miR-494	PTPRZ1	Inhibited
mmu-miR-494	PRICKLE2	Inhibited
mmu-miR-494	HSPA14	Inhibited
mmu-miR-494	CBX3	Inhibited
mmu-miR-494	POLDIP3	Inhibited
mmu-miR-494	PSEN1	Inhibited
mmu-miR-494	GRPEL2	Inhibited
mmu-miR-494	FSTL4	Inhibited
mmu-miR-494	HNRNPD	Inhibited
mmu-miR-494	DIP2B	Inhibited
mmu-miR-494	LARP1B	Inhibited
mmu-miR-494	AKAP7	Inhibited
mmu-miR-494	PDK1	Inhibited
mmu-miR-494	GNG2	Inhibited
mmu-miR-494	PDE4DIP	Inhibited
mmu-miR-494	FBXO41	Inhibited
mmu-miR-340-5p	BTBD10	Inhibited
mmu-miR-340-5p	GINS2	Inhibited
mmu-miR-340-5p	CAND1	Inhibited
mmu-miR-340-5p	MYO10	Inhibited
mmu-miR-340-5p	NFATC2	Inhibited
mmu-miR-340-5p	ANKRD45	Inhibited
mmu-miR-340-5p	ZBTB46	Inhibited
mmu-miR-340-5p	SLC43A2	Inhibited
mmu-miR-340-5p	KRIT1	Inhibited
mmu-miR-340-5p	DLX3	Inhibited
mmu-miR-340-5p	CASZ1	Inhibited
mmu-miR-340-5p	DCAF5	Inhibited
mmu-miR-340-5p	B3GALT6	Inhibited
mmu-miR-340-5p	OSBPL10	Inhibited
mmu-miR-340-5p	RHOBTB1	Inhibited
mmu-miR-340-5p	S1PR1	Inhibited
mmu-miR-340-5p	GABRB1	Inhibited
mmu-miR-340-5p	CREBRF	Inhibited
mmu-miR-340-5p	FAM171B	Inhibited
mmu-miR-340-5p	PTPN5	Inhibited
mmu-miR-340-5p	ELMSAN1	Inhibited
mmu-miR-340-5p	OVOL1	Inhibited
mmu-miR-340-5p	STX6	Inhibited
mmu-miR-340-5p	DNM1L	Inhibited
mmu-miR-340-5p	TOR1B	Inhibited
mmu-miR-340-5p	FBXO3	Inhibited
mmu-miR-340-5p	CLCN3	Inhibited
mmu-miR-340-5p	ZBTB16	Inhibited
mmu-miR-340-5p	STIL	Inhibited
mmu-miR-340-5p	ATP2B4	Inhibited
mmu-miR-340-5p	ADAMTS2	Inhibited
mmu-miR-340-5p	LIFR	Inhibited
mmu-miR-340-5p	ELAVL3	Inhibited
mmu-miR-340-5p	OCLN	Inhibited
mmu-miR-340-5p	COL4A3	Inhibited
mmu-miR-340-5p	SLC7A14	Inhibited
mmu-miR-340-5p	GRWD1	Inhibited
mmu-miR-340-5p	MXI1	Inhibited
mmu-miR-340-5p	ACVR2B	Inhibited
mmu-miR-340-5p	FBLN7	Inhibited
mmu-miR-340-5p	ATP13A3	Inhibited
mmu-miR-340-5p	VCAN	Inhibited
mmu-miR-340-5p	RDH10	Inhibited
mmu-miR-340-5p	LRP2BP	Inhibited
mmu-miR-340-5p	B3GALT1	Inhibited
mmu-miR-340-5p	FGF12	Inhibited
mmu-miR-340-5p	KCMF1	Inhibited
mmu-miR-340-5p	CLIP4	Inhibited
mmu-miR-340-5p	PLK1	Inhibited
mmu-miR-340-5p	PLCD1	Inhibited
mmu-miR-340-5p	DDHD1	Inhibited
mmu-miR-340-5p	PLCB1	Inhibited
mmu-miR-340-5p	JAKMIP2	Inhibited
mmu-miR-340-5p	CEP57	Inhibited
mmu-miR-340-5p	TNIK	Inhibited
mmu-miR-340-5p	RBPMS	Inhibited
mmu-miR-340-5p	DHH	Inhibited
mmu-miR-340-5p	TMEM245	Inhibited
mmu-miR-340-5p	ODF2L	Inhibited
mmu-miR-340-5p	SLC30A5	Inhibited
mmu-miR-340-5p	LDLRAD4	Inhibited
mmu-miR-340-5p	ARMCX3	Inhibited
mmu-miR-340-5p	ENTPD1	Inhibited
mmu-miR-340-5p	TMEM201	Inhibited
mmu-miR-340-5p	MTUS2	Inhibited
mmu-miR-340-5p	DUSP2	Inhibited
mmu-miR-340-5p	USP15	Inhibited
mmu-miR-340-5p	VSNL1	Inhibited
mmu-miR-340-5p	HUNK	Inhibited
mmu-miR-340-5p	GDI2	Inhibited
mmu-miR-340-5p	ARHGAP24	Inhibited
mmu-miR-340-5p	CCDC88A	Inhibited
mmu-miR-340-5p	RPS6KA3	Inhibited
mmu-miR-340-5p	ERP44	Inhibited
mmu-miR-340-5p	WDHD1	Inhibited
mmu-miR-340-5p	KIT	Inhibited
mmu-miR-340-5p	PIK3CA	Inhibited
mmu-miR-340-5p	PCSK1	Inhibited
mmu-miR-340-5p	PLEKHA7	Inhibited
mmu-miR-340-5p	STOX1	Inhibited
mmu-miR-340-5p	HS2ST1	Inhibited
mmu-miR-340-5p	FBN1	Inhibited
mmu-miR-340-5p	GPRC5B	Inhibited
mmu-miR-340-5p	LRRC8B	Inhibited
mmu-miR-340-5p	AP3M1	Inhibited
mmu-miR-340-5p	BVES	Inhibited
mmu-miR-340-5p	HDLBP	Inhibited
mmu-miR-340-5p	RBBP6	Inhibited
mmu-miR-340-5p	DIXDC1	Inhibited
mmu-miR-340-5p	PCSK6	Inhibited
mmu-miR-340-5p	SVIL	Inhibited
mmu-miR-340-5p	PAK4	Inhibited
mmu-miR-340-5p	TAP1	Inhibited
mmu-miR-340-5p	RTN4RL1	Inhibited
mmu-miR-340-5p	PLIN4	Inhibited
mmu-miR-340-5p	WDR43	Inhibited
mmu-miR-340-5p	BNIP2	Inhibited
mmu-miR-340-5p	DAAM2	Inhibited
mmu-miR-340-5p	HAPLN1	Inhibited
mmu-miR-340-5p	FBXL17	Inhibited
mmu-miR-340-5p	OGFRL1	Inhibited
mmu-miR-340-5p	CHST11	Inhibited
mmu-miR-340-5p	TMEM108	Inhibited
mmu-miR-340-5p	AGO3	Inhibited
mmu-miR-340-5p	PREX1	Inhibited
mmu-miR-340-5p	SYT6	Inhibited
mmu-miR-340-5p	HOXB5	Inhibited
mmu-miR-340-5p	GINM1	Inhibited
mmu-miR-340-5p	CCDC50	Inhibited
mmu-miR-340-5p	MYNN	Inhibited
mmu-miR-340-5p	SGMS2	Inhibited
mmu-miR-340-5p	FTSJ3	Inhibited
mmu-miR-340-5p	USP18	Inhibited
mmu-miR-340-5p	HMGN5	Inhibited
mmu-miR-340-5p	CRELD2	Inhibited
mmu-miR-340-5p	SLK	Inhibited
mmu-miR-340-5p	KCNJ6	Inhibited
mmu-miR-340-5p	LHX1	Inhibited
mmu-miR-340-5p	TERF1	Inhibited
mmu-miR-340-5p	RRAGD	Inhibited
mmu-miR-340-5p	HLTF	Inhibited
mmu-miR-340-5p	UBR3	Inhibited
mmu-miR-340-5p	DLD	Inhibited
mmu-miR-340-5p	MFN1	Inhibited
mmu-miR-340-5p	KCNK1	Inhibited
mmu-miR-340-5p	EFNA2	Inhibited
mmu-miR-340-5p	TMEM55A	Inhibited
mmu-miR-340-5p	ATP2C1	Inhibited
mmu-miR-340-5p	OSBPL8	Inhibited
mmu-miR-340-5p	NPNT	Inhibited
mmu-miR-340-5p	SEC62	Inhibited
mmu-miR-340-5p	FSTL4	Inhibited
mmu-miR-340-5p	C1QTNF3	Inhibited
mmu-miR-340-5p	DGKD	Inhibited
mmu-miR-340-5p	MCMBP	Inhibited
mmu-miR-340-5p	TENM4	Inhibited
mmu-miR-340-5p	ARFGEF1	Inhibited
mmu-miR-340-5p	SLC30A10	Inhibited
mmu-miR-340-5p	ESYT3	Inhibited
mmu-miR-340-5p	OCRL	Inhibited
mmu-miR-340-5p	MEX3A	Inhibited
mmu-miR-340-5p	C1GALT1C1	Inhibited
mmu-miR-340-5p	PDGFRA	Inhibited
mmu-miR-340-5p	SLC6A1	Inhibited
mmu-miR-340-5p	ARL4A	Inhibited
mmu-miR-340-5p	FNIP1	Inhibited
mmu-miR-340-5p	GUCY1B3	Inhibited
mmu-miR-340-5p	F2RL1	Inhibited
mmu-miR-340-5p	RERG	Inhibited
mmu-miR-340-5p	MAP3K1	Inhibited
mmu-miR-340-5p	U2SURP	Inhibited
mmu-miR-340-5p	PRKG1	Inhibited
mmu-miR-340-5p	EDNRB	Inhibited
mmu-miR-340-5p	ARAP3	Inhibited
mmu-miR-340-5p	SERINC3	Inhibited
mmu-miR-340-5p	FRAS1	Inhibited
mmu-miR-340-5p	HNF4G	Inhibited
mmu-miR-340-5p	GATA6	Inhibited
mmu-miR-340-5p	SPPL2A	Inhibited
mmu-miR-340-5p	SLC30A7	Inhibited
mmu-miR-340-5p	MYRIP	Inhibited
mmu-miR-340-5p	ZDHHC20	Inhibited
mmu-miR-340-5p	TFAP2B	Inhibited
mmu-miR-340-5p	UBE2E3	Inhibited
mmu-miR-340-5p	SDC3	Inhibited
mmu-miR-340-5p	KPNA4	Inhibited
mmu-miR-340-5p	SRM	Inhibited
mmu-miR-340-5p	ARL4D	Inhibited
mmu-miR-340-5p	DAZL	Inhibited
mmu-miR-340-5p	POU3F1	Inhibited
mmu-miR-340-5p	CPSF2	Inhibited
mmu-miR-340-5p	PRRG1	Inhibited
mmu-miR-340-5p	DNMT3A	Inhibited
mmu-miR-340-5p	CDK5R1	Inhibited
mmu-miR-340-5p	CPD	Inhibited
mmu-miR-340-5p	STT3A	Inhibited
mmu-miR-340-5p	SOX3	Inhibited
mmu-miR-340-5p	SCARB2	Inhibited
mmu-miR-340-5p	MAPKBP1	Inhibited
mmu-miR-340-5p	PTAR1	Inhibited
mmu-miR-340-5p	CD109	Inhibited
mmu-miR-340-5p	ST6GALNAC3	Inhibited
mmu-miR-340-5p	SEMA4D	Inhibited
mmu-miR-340-5p	SPOCK2	Inhibited
mmu-miR-340-5p	ENAH	Inhibited
mmu-miR-340-5p	ICAM5	Inhibited
mmu-miR-340-5p	ABCG1	Inhibited
mmu-miR-340-5p	ACOX1	Inhibited
mmu-miR-340-5p	GTF3C2	Inhibited
mmu-miR-340-5p	DENND2C	Inhibited
mmu-miR-340-5p	DAPP1	Inhibited
mmu-miR-340-5p	NPTX1	Inhibited
mmu-miR-340-5p	LRIG1	Inhibited
mmu-miR-340-5p	ANKRD13C	Inhibited
mmu-miR-340-5p	IGF1	Inhibited
mmu-miR-340-5p	ZBTB7A	Inhibited
mmu-miR-340-5p	SH3BP5	Inhibited
mmu-miR-340-5p	RFFL	Inhibited
mmu-miR-340-5p	VEGFC	Inhibited
mmu-miR-340-5p	ZBTB8B	Inhibited
mmu-miR-340-5p	MYF5	Inhibited
mmu-miR-340-5p	CPEB3	Inhibited
mmu-miR-340-5p	DSCAM	Inhibited
mmu-miR-340-5p	SDK2	Inhibited
mmu-miR-340-5p	SLC5A3	Inhibited
mmu-miR-340-5p	PPP1R13L	Inhibited
mmu-miR-340-5p	TANC2	Inhibited
mmu-miR-340-5p	LAMC1	Inhibited
mmu-miR-340-5p	ACTC1	Inhibited
mmu-miR-340-5p	MAPK14	Inhibited
mmu-miR-340-5p	SYDE2	Inhibited
mmu-miR-340-5p	HPSE	Inhibited
mmu-miR-340-5p	CTSS	Inhibited
mmu-miR-340-5p	NOTCH1	Inhibited
mmu-miR-340-5p	GJA3	Inhibited
mmu-miR-340-5p	ELAVL4	Inhibited
mmu-miR-340-5p	ARG1	Inhibited
mmu-miR-340-5p	SCN1A	Inhibited
mmu-miR-340-5p	MACROD2	Inhibited
mmu-miR-340-5p	UBN2	Inhibited
mmu-miR-340-5p	MB21D2	Inhibited
mmu-miR-340-5p	SAV1	Inhibited
mmu-miR-340-5p	ABCA1	Inhibited
mmu-miR-340-5p	GNAL	Inhibited
mmu-miR-340-5p	EIF1AX	Inhibited
mmu-miR-340-5p	MYLK	Inhibited
mmu-miR-340-5p	SMOC1	Inhibited
mmu-miR-340-5p	DSC3	Inhibited
mmu-miR-340-5p	SFT2D3	Inhibited
mmu-miR-340-5p	BBS9	Inhibited
mmu-miR-340-5p	HIPK1	Inhibited
mmu-miR-340-5p	ATP1B2	Inhibited
mmu-miR-340-5p	ARL4C	Inhibited
mmu-miR-340-5p	SMARCAD1	Inhibited
mmu-miR-340-5p	TTPA	Inhibited
mmu-miR-340-5p	SATB1	Inhibited
mmu-miR-340-5p	YOD1	Inhibited
mmu-miR-340-5p	MEIS1	Inhibited
mmu-miR-340-5p	SPRY3	Inhibited
mmu-miR-340-5p	MFAP3L	Inhibited
mmu-miR-340-5p	BHLHE41	Inhibited
mmu-miR-340-5p	LGR5	Inhibited
mmu-miR-139-5p	MAP3K1	Inhibited
mmu-miR-139-5p	NFIB	Inhibited
mmu-miR-139-5p	PTPRO	Inhibited
mmu-miR-139-5p	PRKD3	Inhibited
mmu-miR-139-5p	CBX3	Inhibited
mmu-miR-139-5p	MXD1	Inhibited
mmu-miR-139-5p	FLT1	Inhibited
mmu-miR-139-5p	U2SURP	Inhibited
mmu-miR-139-5p	SYNPR	Inhibited
mmu-miR-139-5p	TMEM107	Inhibited
mmu-miR-139-5p	RHBDL2	Inhibited
mmu-miR-139-5p	MEIS1	Inhibited
mmu-miR-139-5p	VAMP7	Inhibited
mmu-miR-139-5p	EFCAB1	Inhibited
mmu-miR-139-5p	YWHAG	Inhibited
mmu-miR-139-5p	CANX	Inhibited
mmu-miR-139-5p	CHN2	Inhibited
mmu-miR-139-5p	GPM6B	Inhibited
mmu-miR-139-5p	KHDRBS3	Inhibited
mmu-miR-139-5p	GNAL	Inhibited
mmu-miR-139-5p	HS2ST1	Inhibited
mmu-miR-139-5p	CDH2	Inhibited
mmu-miR-139-5p	CD200R1	Inhibited
mmu-miR-139-5p	PPAPDC1A	Inhibited
mmu-miR-139-5p	CREM	Inhibited
mmu-miR-139-5p	SCN1A	Inhibited
mmu-miR-139-5p	BNIP2	Inhibited
mmu-miR-139-5p	PPM1B	Inhibited
mmu-miR-139-5p	SATB1	Inhibited
mmu-miR-139-5p	GALNT7	Inhibited
mmu-miR-139-5p	GRIK2	Inhibited
mmu-miR-139-5p	YWHAQ	Inhibited
mmu-miR-139-5p	AASDHPPT	Inhibited
mmu-miR-139-5p	MRC1	Inhibited
mmu-miR-139-5p	NFATC1	Inhibited
mmu-miR-139-5p	GDE1	Inhibited
mmu-miR-139-5p	PTPRS	Inhibited
mmu-miR-139-5p	GNAO1	Inhibited
mmu-miR-139-5p	UBE3A	Inhibited
mmu-miR-139-5p	GSTM2	Inhibited
mmu-miR-139-5p	CECR2	Inhibited
mmu-miR-139-5p	NPTX1	Inhibited
mmu-miR-139-5p	FGA	Inhibited
mmu-miR-139-5p	KDM3A	Inhibited
mmu-miR-139-5p	CADM1	Inhibited
mmu-miR-139-5p	ENAH	Inhibited
mmu-miR-139-5p	NFIA	Inhibited
mmu-miR-139-5p	HDAC9	Inhibited
mmu-miR-139-5p	ANO1	Inhibited
mmu-miR-139-5p	ANKRD13C	Inhibited
mmu-miR-139-5p	PTAR1	Inhibited
mmu-miR-139-5p	EML1	Inhibited
mmu-miR-139-5p	SNAP91	Inhibited
mmu-miR-139-5p	PTPRJ	Inhibited
mmu-miR-139-5p	ADCYAP1R1	Inhibited
mmu-miR-139-5p	NDRG2	Inhibited
mmu-miR-139-5p	CIAPIN1	Inhibited
mmu-miR-139-5p	KCNMA1	Inhibited
mmu-miR-139-5p	FOXO1	Inhibited
mmu-miR-139-5p	UBR3	Inhibited
mmu-miR-139-5p	FGFR1OP	Inhibited
mmu-miR-139-5p	ARRDC3	Inhibited
mmu-miR-139-5p	IGFBP1	Inhibited
mmu-miR-139-5p	HOMER1	Inhibited
mmu-miR-139-5p	SCN3A	Inhibited
mmu-miR-139-5p	KPNA4	Inhibited
mmu-miR-139-5p	PVRL3	Inhibited
mmu-miR-139-5p	AP1S2	Inhibited
mmu-miR-139-5p	CEP350	Inhibited
mmu-miR-139-5p	STXBP5L	Inhibited
mmu-miR-139-5p	RHD	Inhibited
mmu-miR-139-5p	HOXB9	Inhibited
mmu-miR-139-5p	MYOCD	Inhibited
mmu-miR-139-5p	FMN2	Inhibited
mmu-miR-139-5p	HP1BP3	Inhibited
mmu-miR-139-5p	GABRB1	Inhibited
mmu-miR-139-5p	RRAGD	Inhibited
mmu-miR-139-5p	PFDN6	Inhibited
mmu-miR-139-5p	KCNJ6	Inhibited
mmu-miR-139-5p	SOX5	Inhibited
mmu-miR-139-5p	PPP2R1B	Inhibited
mmu-miR-139-5p	LTA	Inhibited
mmu-miR-139-5p	MAP3K7	Inhibited
mmu-miR-139-5p	PIKFYVE	Inhibited
mmu-miR-139-5p	CMTM8	Inhibited
mmu-miR-139-5p	PAX3	Inhibited
mmu-miR-139-5p	CDK17	Inhibited
mmu-miR-139-5p	PSMD10	Inhibited
mmu-miR-139-5p	ASPN	Inhibited
mmu-miR-139-5p	EIF2AK3	Inhibited
mmu-miR-139-5p	CAND1	Inhibited
mmu-miR-139-5p	LHX1	Inhibited
mmu-miR-139-5p	USH2A	Inhibited
mmu-miR-139-5p	UBE2E3	Inhibited
mmu-miR-139-5p	HCN1	Inhibited
mmu-miR-139-5p	DCUN1D4	Inhibited
mmu-miR-139-5p	RIN2	Inhibited
mmu-miR-139-5p	EP400	Inhibited
mmu-miR-139-5p	CMPK1	Inhibited
mmu-miR-139-5p	SMARCA4	Inhibited
mmu-miR-139-5p	SLC25A29	Inhibited
mmu-miR-139-5p	GTF3C4	Inhibited
mmu-miR-139-5p	PRKAA1	Inhibited
mmu-miR-139-5p	SEPT4	Inhibited
mmu-miR-139-5p	OLFM1	Inhibited
mmu-miR-139-5p	AFAP1L2	Inhibited
mmu-miR-139-5p	FNDC3A	Inhibited
mmu-miR-139-5p	RASGEF1B	Inhibited
mmu-miR-139-5p	RYR2	Inhibited
mmu-miR-139-5p	DDIT4	Inhibited
mmu-miR-139-5p	CMYA5	Inhibited
mmu-miR-139-5p	COL4A3	Inhibited
mmu-miR-139-5p	AGO3	Inhibited
mmu-miR-139-5p	NDRG4	Inhibited
mmu-miR-139-5p	MAP3K5	Inhibited
mmu-miR-139-5p	ING3	Inhibited
mmu-miR-139-5p	PPEF2	Inhibited
mmu-miR-139-5p	PDE6B	Inhibited
mmu-miR-139-5p	APLP2	Inhibited
mmu-miR-139-5p	MYCBP	Inhibited
mmu-miR-139-5p	PAX2	Inhibited
mmu-miR-139-5p	RAB11FIP1	Inhibited
mmu-miR-139-5p	PDZD2	Inhibited
mmu-miR-139-5p	HIPK1	Inhibited
mmu-miR-139-5p	WDR47	Inhibited
mmu-miR-139-5p	SRSF1	Inhibited
mmu-miR-139-5p	TNIK	Inhibited
mmu-miR-139-5p	KLHL28	Inhibited
mmu-miR-139-5p	MYLK	Inhibited
mmu-miR-139-5p	ANK1	Inhibited
mmu-miR-139-5p	CKB	Inhibited
mmu-miR-139-5p	CRLS1	Inhibited
mmu-miR-139-5p	FAM151B	Inhibited
mmu-miR-139-5p	PCDH10	Inhibited
mmu-miR-139-5p	MFAP3L	Inhibited
mmu-miR-139-5p	USP42	Inhibited
mmu-miR-139-5p	CCDC141	Inhibited
mmu-miR-139-5p	PDK1	Inhibited
mmu-miR-139-5p	MAGI2	Inhibited
mmu-miR-139-5p	ENDOU	Inhibited
mmu-miR-139-5p	SEPT11	Inhibited
mmu-miR-139-5p	MEX3A	Inhibited
mmu-miR-139-5p	AP3M1	Inhibited
mmu-miR-139-5p	KLRG1	Inhibited
mmu-miR-139-5p	HSPA14	Inhibited
mmu-miR-139-5p	HIRA	Inhibited
mmu-miR-139-5p	KIF9	Inhibited
mmu-miR-139-5p	LSAMP	Inhibited
mmu-miR-139-5p	ATG4D	Inhibited
mmu-miR-139-5p	RREB1	Inhibited
mmu-miR-139-5p	GDI2	Inhibited
mmu-miR-139-5p	SLC25A3	Inhibited
mmu-miR-139-5p	MFSD6	Inhibited
mmu-miR-139-5p	FOS	Inhibited
mmu-miR-139-5p	MAPK10	Inhibited
mmu-miR-139-5p	PIP5K1B	Inhibited
mmu-miR-139-5p	ROBO2	Inhibited
mmu-miR-139-5p	SSX2IP	Inhibited
mmu-miR-139-5p	BAZ2B	Inhibited
mmu-miR-139-5p	SPATA5	Inhibited
mmu-miR-139-5p	PLCB1	Inhibited
mmu-miR-139-5p	GATM	Inhibited
mmu-miR-139-5p	KIF23	Inhibited
mmu-miR-139-5p	MGAT4A	Inhibited
mmu-miR-139-5p	PRRG1	Inhibited
mmu-miR-139-5p	JAKMIP2	Inhibited
mmu-miR-139-5p	GALNT3	Inhibited
mmu-miR-139-5p	MYCN	Inhibited
mmu-miR-139-5p	RBPMS	Inhibited
mmu-miR-139-5p	KCND3	Inhibited
mmu-miR-139-5p	PSMF1	Inhibited
mmu-miR-139-5p	NOTCH1	Inhibited
mmu-miR-139-5p	EDNRB	Inhibited
mmu-miR-139-5p	PSME4	Inhibited
mmu-miR-139-5p	GULP1	Inhibited
mmu-miR-139-5p	SV2A	Inhibited
mmu-miR-139-5p	TTN	Inhibited
mmu-miR-139-5p	ANK2	Inhibited
mmu-miR-139-5p	GRAMD3	Inhibited
mmu-miR-139-5p	PTPN4	Inhibited
mmu-miR-128	PLCE1	Inhibited
mmu-miR-128	AGO3	Inhibited
mmu-miR-128	SNRNP27	Inhibited
mmu-miR-128	DUSP18	Inhibited
mmu-miR-128	SLC5A3	Inhibited
mmu-miR-128	PKIB	Inhibited
mmu-miR-128	UBN2	Inhibited
mmu-miR-128	UBE2K	Inhibited
mmu-miR-128	LHX1	Inhibited
mmu-miR-128	SP1	Inhibited
mmu-miR-128	PDGFRA	Inhibited
mmu-miR-128	GAD1	Inhibited
mmu-miR-128	TUB	Inhibited
mmu-miR-128	SPRY3	Inhibited
mmu-miR-128	BHLHE41	Inhibited
mmu-miR-128	FOXN3	Inhibited
mmu-miR-128	SNX12	Inhibited
mmu-miR-128	CBFA2T3	Inhibited
mmu-miR-128	MAP2K7	Inhibited
mmu-miR-128	NPNT	Inhibited
mmu-miR-128	ERP29	Inhibited
mmu-miR-128	OXA1L	Inhibited
mmu-miR-128	PTPN5	Inhibited
mmu-miR-128	LRRFIP1	Inhibited
mmu-miR-128	CYB561D1	Inhibited
mmu-miR-128	RUVBL2	Inhibited
mmu-miR-128	RREB1	Inhibited
mmu-miR-128	HUNK	Inhibited
mmu-miR-128	PAFAH1B2	Inhibited
mmu-miR-128	KBTBD11	Inhibited
mmu-miR-128	CAND1	Inhibited
mmu-miR-128	PDP1	Inhibited
mmu-miR-128	NFIB	Inhibited
mmu-miR-128	FAM155A	Inhibited
mmu-miR-128	TNIK	Inhibited
mmu-miR-128	SLC22A23	Inhibited
mmu-miR-128	HNF4G	Inhibited
mmu-miR-128	CCDC88C	Inhibited
mmu-miR-128	GATAD2A	Inhibited
mmu-miR-128	PAPSS2	Inhibited
mmu-miR-128	RBBP6	Inhibited
mmu-miR-128	KDM3A	Inhibited
mmu-miR-128	DCUN1D4	Inhibited
mmu-miR-128	AKAP7	Inhibited
mmu-miR-128	NPTX1	Inhibited
mmu-miR-128	STAT1	Inhibited
mmu-miR-128	KCNJ6	Inhibited
mmu-miR-128	DAPP1	Inhibited
mmu-miR-128	NFX1	Inhibited
mmu-miR-128	VCAN	Inhibited
mmu-miR-128	RFFL	Inhibited
mmu-miR-128	IGSF3	Inhibited
mmu-miR-128	ALG6	Inhibited
mmu-miR-128	LOX	Inhibited
mmu-miR-128	PTPN4	Inhibited
mmu-miR-128	EFNA2	Inhibited
mmu-miR-128	CSDC2	Inhibited
mmu-miR-128	GATA6	Inhibited
mmu-miR-128	CCT3	Inhibited
mmu-miR-128	N4BP2L1	Inhibited
mmu-miR-128	FOSL2	Inhibited
mmu-miR-128	PPM1E	Inhibited
mmu-miR-128	GALNT3	Inhibited
mmu-miR-128	CCDC50	Inhibited
mmu-miR-128	SATB1	Inhibited
mmu-miR-128	PPAPDC1A	Inhibited
mmu-miR-128	PCDH10	Inhibited
mmu-miR-128	SLK	Inhibited
mmu-miR-128	EYA1	Inhibited
mmu-miR-128	LDLR	Inhibited
mmu-miR-128	LEMD1	Inhibited
mmu-miR-128	VEGFC	Inhibited
mmu-miR-128	SV2A	Inhibited
mmu-miR-128	EML1	Inhibited
mmu-miR-128	IRF4	Inhibited
mmu-miR-128	MYT1	Inhibited
mmu-miR-128	VAT1L	Inhibited
mmu-miR-128	XPR1	Inhibited
mmu-miR-128	DTNA	Inhibited
mmu-miR-128	IGF1	Inhibited
mmu-miR-128	SORL1	Inhibited
mmu-miR-128	GRIA1	Inhibited
mmu-miR-128	CSRP2	Inhibited
mmu-miR-128	KCNK1	Inhibited
mmu-miR-128	PSEN1	Inhibited
mmu-miR-128	DDB1	Inhibited
mmu-miR-128	C2	Inhibited
mmu-miR-128	TRIL	Inhibited
mmu-miR-128	PTPN6	Inhibited
mmu-miR-128	OSBPL10	Inhibited
mmu-miR-128	FNDC4	Inhibited
mmu-miR-128	MAP3K8	Inhibited
mmu-miR-128	MAP3K4	Inhibited
mmu-miR-128	GALNT7	Inhibited
mmu-miR-128	SEC61A1	Inhibited
mmu-miR-128	TMTC2	Inhibited
mmu-miR-128	NRIP2	Inhibited
mmu-miR-128	SRSF1	Inhibited
mmu-miR-128	PLAGL1	Inhibited
mmu-miR-128	NFIA	Inhibited
mmu-miR-128	SORBS2	Inhibited
mmu-miR-128	CPD	Inhibited
mmu-miR-128	ALB	Inhibited
mmu-miR-128	HAL	Inhibited
mmu-miR-128	TRDMT1	Inhibited
mmu-miR-128	PTGER3	Inhibited
mmu-miR-128	RBPMS	Inhibited
mmu-miR-128	RHOBTB1	Inhibited
mmu-miR-128	SHF	Inhibited
mmu-miR-128	PREPL	Inhibited
mmu-miR-128	ELMO1	Inhibited
mmu-miR-128	HAPLN1	Inhibited
mmu-miR-128	CDR2L	Inhibited
mmu-miR-128	BICC1	Inhibited
mmu-miR-128	GFPT1	Inhibited
mmu-miR-128	IFT46	Inhibited
mmu-miR-128	CKAP4	Inhibited
mmu-miR-128	ARPP21	Inhibited
mmu-miR-128	PTGES	Inhibited
mmu-miR-128	COLQ	Inhibited
mmu-miR-128	ABCA1	Inhibited
mmu-miR-128	MXI1	Inhibited
mmu-miR-128	ANK2	Inhibited
mmu-miR-128	CREBRF	Inhibited
mmu-miR-128	EDAR	Inhibited
mmu-miR-128	TGFBR1	Inhibited
mmu-miR-128	FRYL	Inhibited
mmu-miR-128	ABHD5	Inhibited
mmu-miR-128	DDHD1	Inhibited
mmu-miR-128	STOX2	Inhibited
mmu-miR-128	DUSP13	Inhibited
mmu-miR-128	MME	Inhibited
mmu-miR-128	RND3	Inhibited
mmu-miR-128	CDK2AP2	Inhibited
mmu-miR-128	CDIP1	Inhibited
mmu-miR-128	MYOCD	Inhibited
mmu-miR-128	FNDC3A	Inhibited
mmu-miR-128	GABRB1	Inhibited
mmu-miR-128	FKBP14	Inhibited
mmu-miR-128	PIK3CA	Inhibited
mmu-miR-128	SLC7A14	Inhibited
mmu-miR-128	UBAP2L	Inhibited
mmu-miR-128	CAMTA1	Inhibited
mmu-miR-128	AADAC	Inhibited
mmu-miR-128	IKZF5	Inhibited
mmu-miR-128	MCOLN3	Inhibited
mmu-miR-128	RNF38	Inhibited
mmu-miR-128	PDK1	Inhibited
mmu-miR-128	LSAMP	Inhibited
mmu-miR-128	PIP5K1B	Inhibited
mmu-miR-128	GPR133	Inhibited
mmu-miR-128	PVT1	Inhibited
mmu-miR-128	CD276	Inhibited
mmu-miR-128	SMPD3	Inhibited
mmu-miR-128	LIFR	Inhibited
mmu-miR-128	RAB11FIP1	Inhibited
mmu-miR-128	USH2A	Inhibited
mmu-miR-128	ZFP36L1	Inhibited
mmu-miR-128	SUCLG2	Inhibited
mmu-miR-128	PTGDS	Inhibited
mmu-miR-128	SELENBP1	Inhibited
mmu-miR-128	SLCO3A1	Inhibited
mmu-miR-128	SEC14L2	Inhibited
mmu-miR-128	CACNA1A	Inhibited
mmu-miR-128	SYT6	Inhibited
mmu-miR-128	KCND3	Inhibited
mmu-miR-128	RAG1	Inhibited
mmu-miR-128	MARCKS	Inhibited
mmu-miR-128	CDH11	Inhibited
mmu-miR-128	IGFBP1	Inhibited
mmu-miR-128	RELN	Inhibited
mmu-miR-128	SLC39A13	Inhibited
mmu-miR-128	FAM71F2	Inhibited
mmu-miR-128	UHRF2	Inhibited
mmu-miR-128	ERP44	Inhibited
mmu-miR-128	DIRC2	Inhibited
mmu-miR-128	MKNK2	Inhibited
mmu-miR-128	VLDLR	Inhibited
mmu-miR-128	HOXC6	Inhibited
mmu-miR-128	USP42	Inhibited
mmu-miR-128	ANXA8	Inhibited
mmu-miR-128	RORA	Inhibited
mmu-miR-128	HSPA14	Inhibited
mmu-miR-128	JAKMIP2	Inhibited
mmu-miR-128	MDFI	Inhibited
mmu-miR-128	SFMBT1	Inhibited
mmu-miR-128	ST14	Inhibited
mmu-miR-128	GPR135	Inhibited
mmu-miR-128	EHF	Inhibited
mmu-miR-128	ELL2	Inhibited
mmu-miR-128	HOMER1	Inhibited
mmu-miR-128	BET1	Inhibited
mmu-miR-128	NGFRAP1	Inhibited
mmu-miR-128	COL11A2	Inhibited
mmu-miR-128	TMEM120B	Inhibited
mmu-miR-128	RALGAPA1	Inhibited
mmu-miR-128	USP15	Inhibited
mmu-miR-128	AIG1	Inhibited
mmu-miR-128	CLIC5	Inhibited
mmu-miR-128	MAPK10	Inhibited
mmu-miR-128	ARFGEF1	Inhibited
mmu-miR-128	CDCP1	Inhibited
mmu-miR-128	RSBN1	Inhibited
mmu-miR-128	SLFN5	Inhibited
mmu-miR-128	BAZ2B	Inhibited
mmu-miR-128	HDAC9	Inhibited
mmu-miR-128	HSPD1	Inhibited
mmu-miR-128	ZBTB3	Inhibited
mmu-miR-128	CRLS1	Inhibited
mmu-miR-128	SLC30A7	Inhibited
mmu-miR-128	JAG2	Inhibited
mmu-miR-128	CACNA1B	Inhibited
mmu-miR-128	TMEM229A	Inhibited
mmu-miR-128	COL26A1	Inhibited
mmu-miR-128	IGJ	Inhibited
mmu-miR-128	SLC6A1	Inhibited
mmu-miR-128	GNG2	Inhibited
mmu-miR-128	SEMA4D	Inhibited
mmu-miR-128	KDELR2	Inhibited
mmu-miR-128	LIMK1	Inhibited
mmu-miR-128	FOXO1	Inhibited
mmu-miR-128	DMKN	Inhibited
mmu-miR-128	GABRA6	Inhibited
mmu-miR-128	RTKN2	Inhibited
mmu-miR-128	SIK1	Inhibited
mmu-miR-128	UBE2E3	Inhibited
mmu-miR-128	CCDC88A	Inhibited
mmu-miR-128	TFAP2A	Inhibited
mmu-miR-128	ASPH	Inhibited
mmu-miR-128	CLCN3	Inhibited
mmu-miR-128	MMD	Inhibited
mmu-miR-128	CCDC115	Inhibited
mmu-miR-128	ENAH	Inhibited
mmu-miR-128	BTN1A1	Inhibited
mmu-miR-128	IBSP	Inhibited
mmu-miR-128	SMAD9	Inhibited
mmu-miR-128	MGAT1	Inhibited
mmu-miR-128	RASD2	Inhibited
mmu-miR-128	IKZF1	Inhibited
mmu-miR-128	TLK2	Inhibited
mmu-miR-128	SNAP91	Inhibited
mmu-miR-128	KCNA1	Inhibited
mmu-miR-128	RASGEF1B	Inhibited
mmu-miR-128	EDN3	Inhibited
mmu-miR-128	MAPK14	Inhibited
mmu-miR-128	MRC1	Inhibited
mmu-miR-128	ATP6AP2	Inhibited
mmu-miR-128	RNF144A	Inhibited
mmu-miR-128	KSR1	Inhibited
mmu-miR-128	PDE4DIP	Inhibited
mmu-miR-128	PIP4K2A	Inhibited
mmu-miR-128	NCAM1	Inhibited
mmu-miR-128	CPEB3	Inhibited
mmu-miR-128	FOXB1	Inhibited
mmu-miR-128	CD2AP	Inhibited
mmu-miR-128	COL27A1	Inhibited
mmu-miR-128	TNRC18	Inhibited
mmu-miR-128	SATB2	Inhibited
mmu-miR-128	HS3ST2	Inhibited
mmu-miR-128	SCN1A	Inhibited
mmu-miR-128	PPFIA2	Inhibited
mmu-miR-128	LRAT	Inhibited
mmu-miR-128	FUT9	Inhibited
mmu-miR-128	LMBR1L	Inhibited
mmu-miR-128	HAO1	Inhibited
mmu-miR-128	SRRM1	Inhibited
mmu-miR-128	MTMR10	Inhibited
mmu-miR-128	ILDR2	Inhibited
mmu-miR-128	KLHDC8B	Inhibited
mmu-miR-128	FAM102A	Inhibited
mmu-miR-128	CADM1	Inhibited
mmu-miR-128	DMTF1	Inhibited
mmu-miR-128	PLCB1	Inhibited
mmu-miR-128	CDK17	Inhibited
mmu-miR-128	DNAJC3	Inhibited
mmu-miR-128	ERMP1	Inhibited
mmu-miR-128	PDE1B	Inhibited
mmu-miR-128	YWHAQ	Inhibited
mmu-miR-128	SREBF2	Inhibited
mmu-miR-128	PHF20	Inhibited
mmu-miR-128	ST6GALNAC3	Inhibited
mmu-miR-128	TANC2	Inhibited
mmu-miR-128	ENPP1	Inhibited
mmu-miR-128	GNS	Inhibited
mmu-miR-128	KCMF1	Inhibited
mmu-miR-128	HSPA1L	Inhibited
mmu-miR-128	TET1	Inhibited
mmu-miR-128	TSPAN13	Inhibited
mmu-miR-128	CACNG2	Inhibited
mmu-miR-128	SIRT1	Inhibited
mmu-miR-128	PDE8B	Inhibited
mmu-miR-128	MUM1	Inhibited
mmu-miR-155	DCUN1D4	Inhibited
mmu-miR-155	AGO3	Inhibited
mmu-miR-155	RUFY2	Inhibited
mmu-miR-155	CDC42EP1	Inhibited
mmu-miR-155	ITK	Inhibited
mmu-miR-155	VWA3B	Inhibited
mmu-miR-155	SLC44A1	Inhibited
mmu-miR-155	TBK1	Inhibited
mmu-miR-155	RPS6KA3	Inhibited
mmu-miR-155	NEK1	Inhibited
mmu-miR-155	SP1	Inhibited
mmu-miR-155	ARRDC2	Inhibited
mmu-miR-155	XAF1	Inhibited
mmu-miR-155	PTAR1	Inhibited
mmu-miR-155	VIM	Inhibited
mmu-miR-155	ABCD2	Inhibited
mmu-miR-155	ULK2	Inhibited
mmu-miR-155	GBA2	Inhibited
mmu-miR-155	CSF1R	Inhibited
mmu-miR-155	HAL	Inhibited
mmu-miR-155	PODN	Inhibited
mmu-miR-155	FMNL2	Inhibited
mmu-miR-155	ENTPD5	Inhibited
mmu-miR-155	LIMK1	Inhibited
mmu-miR-155	AP1S2	Inhibited
mmu-miR-155	STXBP5L	Inhibited
mmu-miR-155	GCG	Inhibited
mmu-miR-155	IL1RAP	Inhibited
mmu-miR-155	TMTC2	Inhibited
mmu-miR-155	MPEG1	Inhibited
mmu-miR-155	SOX10	Inhibited
mmu-miR-155	PCSK6	Inhibited
mmu-miR-155	ARG1	Inhibited
mmu-miR-155	CTLA4	Inhibited
mmu-miR-155	SEPT11	Inhibited
mmu-miR-155	EDNRB	Inhibited
mmu-miR-155	RHBDL2	Inhibited
mmu-miR-155	WNT5A	Inhibited
mmu-miR-155	TLE4	Inhibited
mmu-miR-155	ASPH	Inhibited
mmu-miR-155	SMNDC1	Inhibited
mmu-miR-155	GATA6	Inhibited
mmu-miR-155	BAZ2B	Inhibited
mmu-miR-155	NFIA	Inhibited
mmu-miR-155	OMD	Inhibited
mmu-miR-155	CARD10	Inhibited
mmu-miR-155	SLC35F2	Inhibited
mmu-miR-155	ILF3	Inhibited
mmu-miR-155	TTC6	Inhibited
mmu-miR-155	PLCE1	Inhibited
mmu-miR-155	SLC2A12	Inhibited
mmu-miR-155	TRDN	Inhibited
mmu-miR-155	MAP3K10	Inhibited
mmu-miR-155	MEIS1	Inhibited
mmu-miR-155	RC3H2	Inhibited
mmu-miR-155	BTC	Inhibited
mmu-miR-155	PTGES	Inhibited
mmu-miR-155	MLST8	Inhibited
mmu-miR-155	MYO1B	Inhibited
mmu-miR-155	RTKN2	Inhibited
mmu-miR-155	PLCB1	Inhibited
mmu-miR-155	UBTD2	Inhibited
mmu-miR-155	DPYD	Inhibited
mmu-miR-155	FLT1	Inhibited
mmu-miR-155	DDHD1	Inhibited
mmu-miR-155	RREB1	Inhibited
mmu-miR-155	KCNMA1	Inhibited
mmu-miR-155	PALD1	Inhibited
mmu-miR-155	FAM151B	Inhibited
mmu-miR-155	IP6K2	Inhibited
mmu-miR-155	GNAS	Inhibited
mmu-miR-155	INPP5D	Inhibited
mmu-miR-155	DIXDC1	Inhibited
mmu-miR-155	GCNT1	Inhibited
mmu-miR-155	HAUS6	Inhibited
mmu-miR-155	FBXL17	Inhibited
mmu-miR-155	UBN2	Inhibited
mmu-miR-155	CAMK4	Inhibited
mmu-miR-155	PIP5K1B	Inhibited
mmu-miR-155	SLA	Inhibited
mmu-miR-155	CAMTA1	Inhibited
mmu-miR-155	DUSP14	Inhibited
mmu-miR-155	SNRNP27	Inhibited
mmu-miR-155	PLA2G7	Inhibited
mmu-miR-155	MYO10	Inhibited
mmu-miR-155	PGRMC2	Inhibited
mmu-miR-155	DTNA	Inhibited
mmu-miR-155	IGF1	Inhibited
mmu-miR-155	ETNK2	Inhibited
mmu-miR-155	SATB1	Inhibited
mmu-miR-155	BBS1	Inhibited
mmu-miR-155	CRLS1	Inhibited
mmu-miR-155	MTTP	Inhibited
mmu-miR-155	NIPAL2	Inhibited
mmu-miR-155	HOXD8	Inhibited
mmu-miR-155	TBRG1	Inhibited
mmu-miR-155	PRPF39	Inhibited
mmu-miR-155	PAX8	Inhibited
mmu-miR-155	MXI1	Inhibited
mmu-miR-155	DSG2	Inhibited
mmu-miR-155	PAPOLA	Inhibited
mmu-miR-155	CHN2	Inhibited
mmu-miR-155	KDM3A	Inhibited
mmu-miR-155	USP48	Inhibited
mmu-miR-155	G2E3	Inhibited
mmu-miR-155	PIK3C2G	Inhibited
mmu-miR-155	KSR1	Inhibited
mmu-miR-155	ALG6	Inhibited
mmu-miR-155	CYB561D1	Inhibited
mmu-miR-155	AKAP9	Inhibited
mmu-miR-155	ROBO2	Inhibited
mmu-miR-155	LAT2	Inhibited
mmu-miR-155	FANCD2	Inhibited
mmu-miR-155	MRC1	Inhibited
mmu-miR-155	LNX2	Inhibited
mmu-miR-155	IRF4	Inhibited
mmu-miR-155	FAM73A	Inhibited
mmu-miR-155	NGEF	Inhibited
mmu-miR-155	CLCN3	Inhibited
mmu-miR-155	GPM6B	Inhibited
mmu-miR-155	KCNA1	Inhibited
mmu-miR-155	DMTF1	Inhibited
mmu-miR-155	NEFH	Inhibited
mmu-miR-155	FOSL2	Inhibited
mmu-miR-155	FTO	Inhibited
mmu-miR-155	HYAL4	Inhibited
mmu-miR-155	ACTR10	Inhibited
mmu-miR-155	PHTF2	Inhibited
mmu-miR-155	ZFP91	Inhibited
mmu-miR-155	SCN1A	Inhibited
mmu-miR-155	NRG3	Inhibited
mmu-miR-155	RND3	Inhibited
mmu-miR-155	HDAC9	Inhibited
mmu-miR-155	SATB2	Inhibited
mmu-miR-155	RAB3B	Inhibited
mmu-miR-155	ZFP3	Inhibited
mmu-miR-155	SGK3	Inhibited
mmu-miR-155	KPNA4	Inhibited
mmu-miR-155	UEVLD	Inhibited
mmu-miR-155	PCSK9	Inhibited
mmu-miR-155	CLDN8	Inhibited
mmu-miR-155	FOS	Inhibited
mmu-miR-155	EHF	Inhibited
mmu-miR-155	SMARCA4	Inhibited
mmu-miR-155	FAM84A	Inhibited
mmu-miR-155	ERMP1	Inhibited
mmu-miR-155	ENTPD7	Inhibited
mmu-miR-155	TMEM144	Inhibited
mmu-miR-155	STC1	Inhibited
mmu-miR-155	LRRK2	Inhibited
mmu-miR-155	USP15	Inhibited
mmu-miR-155	PIK3CA	Inhibited
mmu-miR-155	MGP	Inhibited
mmu-miR-155	KLHL28	Inhibited
mmu-miR-155	PTPN22	Inhibited
mmu-miR-155	SPI1	Inhibited
mmu-miR-155	PTPN4	Inhibited
mmu-miR-155	METAP2	Inhibited
mmu-miR-155	HLTF	Inhibited
mmu-miR-155	UHRF2	Inhibited
mmu-miR-155	TNIK	Inhibited
mmu-miR-155	PCDH17	Inhibited
mmu-miR-155	YOD1	Inhibited
mmu-miR-155	STOX1	Inhibited
mmu-miR-155	ZDHHC20	Inhibited
mmu-miR-155	CEP57	Inhibited
mmu-miR-155	ACVR2B	Inhibited
mmu-miR-155	KDELR2	Inhibited
mmu-miR-155	RBBP6	Inhibited
mmu-miR-155	MEST	Inhibited
mmu-miR-155	CREBRF	Inhibited
mmu-miR-155	RORA	Inhibited
mmu-miR-155	PTPRJ	Inhibited
mmu-miR-155	TDO2	Inhibited
mmu-miR-155	MAFB	Inhibited
mmu-miR-155	MAP3K7	Inhibited
mmu-miR-155	USH2A	Inhibited
mmu-miR-155	GABRB2	Inhibited
mmu-miR-155	COG6	Inhibited
mmu-miR-155	OSBPL9	Inhibited
mmu-miR-155	STON1	Inhibited
mmu-miR-155	ARFGEF1	Inhibited
mmu-miR-155	AMBN	Inhibited
mmu-miR-155	MMP16	Inhibited
mmu-miR-155	NFIB	Inhibited
mmu-miR-155	ABI2	Inhibited
mmu-miR-155	ATP6V0E2	Inhibited
mmu-miR-155	SYTL4	Inhibited
mmu-miR-155	SLC30A5	Inhibited
mmu-miR-155	RAPH1	Inhibited
mmu-miR-155	F13A1	Inhibited
mmu-miR-155	VEGFA	Inhibited
mmu-miR-155	ERP44	Inhibited
mmu-miR-155	IGJ	Inhibited
mmu-miR-155	NCAM1	Inhibited
mmu-miR-155	FUT9	Inhibited
mmu-miR-155	KLHL8	Inhibited
mmu-miR-155	SIRT1	Inhibited
mmu-miR-155	ZBTB16	Inhibited
mmu-miR-155	UBXN2B	Inhibited
mmu-miR-155	SMARCAD1	Inhibited
mmu-miR-155	CAND1	Inhibited
mmu-miR-155	LRRC8B	Inhibited
mmu-miR-155	RAPGEF4	Inhibited
mmu-miR-155	RHOBTB1	Inhibited
mmu-miR-155	MASTL	Inhibited
mmu-miR-155	GPR116	Inhibited
mmu-miR-155	ZDHHC2	Inhibited
mmu-miR-155	TNFRSF11B	Inhibited
mmu-miR-155	ANKRD6	Inhibited
mmu-miR-155	ELL2	Inhibited
mmu-miR-155	TRMT2B	Inhibited
mmu-miR-155	S1PR1	Inhibited
mmu-miR-155	ACTL7A	Inhibited
mmu-miR-155	TBX20	Inhibited
mmu-miR-155	ZDHHC17	Inhibited
mmu-miR-155	CIAPIN1	Inhibited
mmu-miR-155	MEF2A	Inhibited
mmu-miR-155	ANTXR2	Inhibited
mmu-miR-155	TENM3	Inhibited
mmu-miR-155	DPCR1	Inhibited
mmu-miR-155	MXD1	Inhibited
mmu-miR-155	PDK1	Inhibited
mmu-miR-155	MYLK	Inhibited
mmu-miR-155	TERF1	Inhibited
mmu-miR-155	ELAVL4	Inhibited
mmu-miR-155	NUP35	Inhibited
mmu-miR-155	TRPS1	Inhibited
mmu-miR-142-5p	CENPP	Inhibited
mmu-miR-142-5p	TENM4	Inhibited
mmu-miR-142-5p	PLK1	Inhibited
mmu-miR-142-5p	ST6GALNAC6	Inhibited
mmu-miR-142-5p	CDCA4	Inhibited
mmu-miR-142-5p	DLX3	Inhibited
mmu-miR-142-5p	OSBPL8	Inhibited
mmu-miR-142-5p	ATP13A3	Inhibited
mmu-miR-142-5p	PRKG1	Inhibited
mmu-miR-142-5p	BHLHE41	Inhibited
mmu-miR-142-5p	HOXD8	Inhibited
mmu-miR-142-5p	NFIA	Inhibited
mmu-miR-142-5p	KRT34	Inhibited
mmu-miR-142-5p	F2RL1	Inhibited
mmu-miR-142-5p	PREX1	Inhibited
mmu-miR-142-5p	RORA	Inhibited
mmu-miR-142-5p	TMEM120B	Inhibited
mmu-miR-142-5p	KCNK1	Inhibited
mmu-miR-142-5p	LHX1	Inhibited
mmu-miR-142-5p	EDNRB	Inhibited
mmu-miR-142-5p	ENTPD1	Inhibited
mmu-miR-142-5p	ACKR3	Inhibited
mmu-miR-142-5p	GTF3C2	Inhibited
mmu-miR-142-5p	CBX3	Inhibited
mmu-miR-142-5p	TMEM245	Inhibited
mmu-miR-142-5p	MTF2	Inhibited
mmu-miR-142-5p	EGLN3	Inhibited
mmu-miR-142-5p	PIP5K1B	Inhibited
mmu-miR-142-5p	RTN1	Inhibited
mmu-miR-142-5p	UBR3	Inhibited
mmu-miR-142-5p	STC1	Inhibited
mmu-miR-142-5p	TFAP2B	Inhibited
mmu-miR-142-5p	TTPA	Inhibited
mmu-miR-142-5p	MXI1	Inhibited
mmu-miR-142-5p	SOX5	Inhibited
mmu-miR-142-5p	DUSP2	Inhibited
mmu-miR-142-5p	N4BP2L1	Inhibited
mmu-miR-142-5p	TMTC1	Inhibited
mmu-miR-142-5p	FAM155A	Inhibited
mmu-miR-142-5p	BMP2	Inhibited
mmu-miR-142-5p	ABCA1	Inhibited
mmu-miR-142-5p	HLTF	Inhibited
mmu-miR-142-5p	KCNJ6	Inhibited
mmu-miR-142-5p	MAGI2	Inhibited
mmu-miR-142-5p	CPEB3	Inhibited
mmu-miR-142-5p	SPSB1	Inhibited
mmu-miR-142-5p	MOSPD2	Inhibited
mmu-miR-142-5p	TLE4	Inhibited
mmu-miR-142-5p	POU3F1	Inhibited
mmu-miR-142-5p	FSTL4	Inhibited
mmu-miR-142-5p	TMEM108	Inhibited
mmu-miR-142-5p	BBS9	Inhibited
mmu-miR-142-5p	CADM1	Inhibited
mmu-miR-142-5p	ARL4A	Inhibited
mmu-miR-142-5p	BTBD10	Inhibited
mmu-miR-142-5p	FGF12	Inhibited
mmu-miR-142-5p	PLIN4	Inhibited
mmu-miR-142-5p	ATP2B4	Inhibited
mmu-miR-142-5p	PLEKHA7	Inhibited
mmu-miR-142-5p	PTPN4	Inhibited
mmu-miR-142-5p	PFKP	Inhibited
mmu-miR-142-5p	YOD1	Inhibited
mmu-miR-142-5p	RBBP6	Inhibited
mmu-miR-142-5p	WNT7A	Inhibited
mmu-miR-142-5p	MGAT5	Inhibited
mmu-miR-142-5p	FBXO3	Inhibited
mmu-miR-142-5p	CDC34	Inhibited
mmu-miR-142-5p	SLC30A7	Inhibited
mmu-miR-142-5p	PDGFRA	Inhibited
mmu-miR-142-5p	SPOCK2	Inhibited
mmu-miR-142-5p	BVES	Inhibited
mmu-miR-142-5p	MAP3K1	Inhibited
mmu-miR-142-5p	DDHD1	Inhibited
mmu-miR-142-5p	SLC30A10	Inhibited
mmu-miR-142-5p	PVRL3	Inhibited
mmu-miR-142-5p	SYNPR	Inhibited
mmu-miR-142-5p	TNIK	Inhibited
mmu-miR-142-5p	VSTM4	Inhibited
mmu-miR-142-5p	IGF1	Inhibited
mmu-miR-142-5p	FAM134B	Inhibited
mmu-miR-142-5p	RFFL	Inhibited
mmu-miR-142-5p	TPPP	Inhibited
mmu-miR-142-5p	RPS6KA3	Inhibited
mmu-miR-142-5p	MEIS1	Inhibited
mmu-miR-142-5p	HDLBP	Inhibited
mmu-miR-142-5p	U2SURP	Inhibited
mmu-miR-142-5p	RERG	Inhibited
mmu-miR-142-5p	ARRDC3	Inhibited
mmu-miR-142-5p	PGRMC2	Inhibited
mmu-miR-142-5p	SLK	Inhibited
mmu-miR-142-5p	BET1	Inhibited
mmu-miR-142-5p	GRWD1	Inhibited
mmu-miR-142-5p	TRIP11	Inhibited
mmu-miR-142-5p	NADK2	Inhibited
mmu-miR-142-5p	ZBTB7A	Inhibited
mmu-miR-142-5p	SLC22A23	Inhibited
mmu-miR-142-5p	FAM171B	Inhibited
mmu-miR-142-5p	FOS	Inhibited
mmu-miR-142-5p	FNIP1	Inhibited
mmu-miR-142-5p	SPRY3	Inhibited
mmu-miR-142-5p	KRIT1	Inhibited
mmu-miR-142-5p	GINM1	Inhibited
mmu-miR-142-5p	DCAF5	Inhibited
mmu-miR-142-5p	SPAG9	Inhibited
mmu-miR-142-5p	MFN1	Inhibited
mmu-miR-142-5p	EIF4E3	Inhibited
mmu-miR-142-5p	MASTL	Inhibited
mmu-miR-142-5p	CREBRF	Inhibited
mmu-miR-142-5p	RHOBTB1	Inhibited
mmu-miR-142-5p	LIG3	Inhibited
mmu-miR-142-5p	TTC39C	Inhibited
mmu-miR-142-5p	TENM3	Inhibited
mmu-miR-142-5p	GPR133	Inhibited
mmu-miR-142-5p	TMEM55A	Inhibited
mmu-miR-142-5p	CNNM4	Inhibited
mmu-miR-142-5p	SCN1A	Inhibited
mmu-miR-142-5p	ST6GALNAC3	Inhibited
mmu-miR-142-5p	DACH1	Inhibited
mmu-miR-142-5p	CACNA1B	Inhibited
mmu-miR-142-5p	MYF5	Inhibited
mmu-miR-142-5p	HS2ST1	Inhibited
mmu-miR-142-5p	ACTC1	Inhibited
mmu-miR-142-5p	RYR2	Inhibited
mmu-miR-142-5p	MYCN	Inhibited
mmu-miR-142-5p	HSPA13	Inhibited
mmu-miR-142-5p	CDK17	Inhibited
mmu-miR-142-5p	CCDC88A	Inhibited
mmu-miR-142-5p	HIPK1	Inhibited
mmu-miR-142-5p	UBE2E3	Inhibited
mmu-miR-142-5p	ATOH1	Inhibited
mmu-miR-142-5p	ADAM12	Inhibited
mmu-miR-142-5p	KPNA4	Inhibited
mmu-miR-142-5p	SAMD8	Inhibited
mmu-miR-142-5p	TAOK2	Inhibited
mmu-miR-142-5p	FLT1	Inhibited
mmu-miR-142-5p	TANC1	Inhibited
mmu-miR-142-5p	BNIP2	Inhibited
mmu-miR-142-5p	SLC5A3	Inhibited
mmu-miR-142-5p	BAMBI	Inhibited
mmu-miR-142-5p	ELAVL4	Inhibited
mmu-miR-142-5p	RAB6B	Inhibited
mmu-miR-142-5p	SYDE2	Inhibited
mmu-miR-142-5p	RRAGD	Inhibited
mmu-miR-142-5p	ZDHHC20	Inhibited
mmu-miR-142-5p	STOX2	Inhibited
mmu-miR-142-5p	S1PR1	Inhibited
mmu-miR-142-5p	ABHD5	Inhibited
mmu-miR-142-5p	ASCL1	Inhibited
mmu-miR-142-5p	MAP4K3	Inhibited
mmu-miR-142-5p	LRCH1	Inhibited
mmu-miR-142-5p	USP15	Inhibited
mmu-miR-142-5p	MEX3A	Inhibited
mmu-miR-142-5p	ZBTB46	Inhibited
mmu-miR-142-5p	GUCY1B3	Inhibited
mmu-miR-142-5p	DLD	Inhibited
mmu-miR-142-5p	KIT	Inhibited
mmu-miR-19b	RHOBTB1	Inhibited
mmu-miR-19b	PTGER3	Inhibited
mmu-miR-19b	S1PR1	Inhibited
mmu-miR-19b	NIPAL2	Inhibited
mmu-miR-19b	FASTK	Inhibited
mmu-miR-19b	CPD	Inhibited
mmu-miR-19b	HOXD8	Inhibited
mmu-miR-19b	PPP2R1B	Inhibited
mmu-miR-19b	IL1RAP	Inhibited
mmu-miR-19b	RAI2	Inhibited
mmu-miR-19b	MEIS1	Inhibited
mmu-miR-19b	CSPP1	Inhibited
mmu-miR-19b	PIK3IP1	Inhibited
mmu-miR-19b	CAND1	Inhibited
mmu-miR-19b	ARFGEF1	Inhibited
mmu-miR-19b	HS2ST1	Inhibited
mmu-miR-19b	SNX17	Inhibited
mmu-miR-19b	HOXD1	Inhibited
mmu-miR-19b	NFATC1	Inhibited
mmu-miR-19b	KCNC4	Inhibited
mmu-miR-19b	CLIP4	Inhibited
mmu-miR-19b	SLC30A7	Inhibited
mmu-miR-19b	DENND3	Inhibited
mmu-miR-19b	STC2	Inhibited
mmu-miR-19b	OGG1	Inhibited
mmu-miR-19b	DSCAM	Inhibited
mmu-miR-19b	RBBP6	Inhibited
mmu-miR-19b	SLC2A13	Inhibited
mmu-miR-19b	PRR5L	Inhibited
mmu-miR-19b	PCSK6	Inhibited
mmu-miR-19b	TMEM71	Inhibited
mmu-miR-19b	PA2G4	Inhibited
mmu-miR-19b	PHTF2	Inhibited
mmu-miR-19b	FAM73A	Inhibited
mmu-miR-19b	MYNN	Inhibited
mmu-miR-19b	PRPF39	Inhibited
mmu-miR-19b	CUX1	Inhibited
mmu-miR-19b	ELL2	Inhibited
mmu-miR-19b	CEP350	Inhibited
mmu-miR-19b	PLCB1	Inhibited
mmu-miR-19b	TTC6	Inhibited
mmu-miR-19b	ICOS	Inhibited
mmu-miR-19b	ADAM28	Inhibited
mmu-miR-19b	RASGRF2	Inhibited
mmu-miR-19b	SCN3A	Inhibited
mmu-miR-19b	SIN3B	Inhibited
mmu-miR-19b	RYR2	Inhibited
mmu-miR-19b	MAPK14	Inhibited
mmu-miR-19b	SYNM	Inhibited
mmu-miR-19b	RPS3	Inhibited
mmu-miR-19b	CARD10	Inhibited
mmu-miR-19b	CHD2	Inhibited
mmu-miR-19b	ARPP21	Inhibited
mmu-miR-19b	SLC24A3	Inhibited
mmu-miR-19b	KCNK1	Inhibited
mmu-miR-19b	CCDC88A	Inhibited
mmu-miR-19b	HNRNPD	Inhibited
mmu-miR-19b	GPR116	Inhibited
mmu-miR-19b	RIMS2	Inhibited
mmu-miR-19b	UBE2CBP	Inhibited
mmu-miR-19b	MRC1	Inhibited
mmu-miR-19b	SLC44A1	Inhibited
mmu-miR-19b	SYNPR	Inhibited
mmu-miR-19b	NFIB	Inhibited
mmu-miR-19b	JAKMIP1	Inhibited
mmu-miR-19b	DNPEP	Inhibited
mmu-miR-19b	STOX2	Inhibited
mmu-miR-19b	DTNA	Inhibited
mmu-miR-19b	PTGFR	Inhibited
mmu-miR-19b	LRIG1	Inhibited
mmu-miR-19b	ZFP36L1	Inhibited
mmu-miR-19b	RASSF2	Inhibited
mmu-miR-19b	PFKFB3	Inhibited
mmu-miR-19b	CRLS1	Inhibited
mmu-miR-19b	LRRK2	Inhibited
mmu-miR-19b	FRZB	Inhibited
mmu-miR-19b	GULP1	Inhibited
mmu-miR-19b	MRPL35	Inhibited
mmu-miR-19b	CNOT4	Inhibited
mmu-miR-19b	ATMIN	Inhibited
mmu-miR-19b	UBE2K	Inhibited
mmu-miR-19b	KLHL20	Inhibited
mmu-miR-19b	FNDC3A	Inhibited
mmu-miR-19b	FRMD4B	Inhibited
mmu-miR-19b	MTMR10	Inhibited
mmu-miR-19b	IL15	Inhibited
mmu-miR-19b	FBLN7	Inhibited
mmu-miR-19b	SLC12A8	Inhibited
mmu-miR-19b	DUT	Inhibited
mmu-miR-19b	ILF3	Inhibited
mmu-miR-19b	NGFRAP1	Inhibited
mmu-miR-19b	CYB561D1	Inhibited
mmu-miR-19b	OCRL	Inhibited
mmu-miR-19b	LDLR	Inhibited
mmu-miR-19b	ANKRD13C	Inhibited
mmu-miR-19b	UHRF2	Inhibited
mmu-miR-19b	KPNA4	Inhibited
mmu-miR-19b	SYT6	Inhibited
mmu-miR-19b	TANC1	Inhibited
mmu-miR-19b	PIP5K1B	Inhibited
mmu-miR-19b	TRMT2B	Inhibited
mmu-miR-19b	DDX26B	Inhibited
mmu-miR-19b	CCDC30	Inhibited
mmu-miR-19b	ATG4D	Inhibited
mmu-miR-19b	ROBO2	Inhibited
mmu-miR-19b	CDC23	Inhibited
mmu-miR-19b	NDUFB2	Inhibited
mmu-miR-19b	NFIA	Inhibited
mmu-miR-19b	MXD1	Inhibited
mmu-miR-19b	CPEB3	Inhibited
mmu-miR-19b	BAMBI	Inhibited
mmu-miR-19b	PDE4DIP	Inhibited
mmu-miR-19b	CASZ1	Inhibited
mmu-miR-19b	TSN	Inhibited
mmu-miR-19b	SP100	Inhibited
mmu-miR-19b	TRIO	Inhibited
mmu-miR-19b	LRRFIP1	Inhibited
mmu-miR-19b	TBRG1	Inhibited
mmu-miR-19b	MAGI2	Inhibited
mmu-miR-19b	CMKLR1	Inhibited
mmu-miR-19b	HOMER1	Inhibited
mmu-miR-19b	ABHD5	Inhibited
mmu-miR-19b	IGF1	Inhibited
mmu-miR-19b	CAMTA1	Inhibited
mmu-miR-19b	LGI1	Inhibited
mmu-miR-19b	TMEM117	Inhibited
mmu-miR-19b	AIG1	Inhibited
mmu-miR-19b	SEC22B	Inhibited
mmu-miR-19b	F2RL1	Inhibited
mmu-miR-19b	MFN1	Inhibited
mmu-miR-19b	ESR1	Inhibited
mmu-miR-19b	MAMDC2	Inhibited
mmu-miR-19b	CREM	Inhibited
mmu-miR-19b	WDR47	Inhibited
mmu-miR-144	COL8A1	Inhibited
mmu-miR-144	RRAGD	Inhibited
mmu-miR-144	ASPN	Inhibited
mmu-miR-144	CDH11	Inhibited
mmu-miR-144	CREBRF	Inhibited
mmu-miR-144	CREM	Inhibited
mmu-miR-144	TENM3	Inhibited
mmu-miR-144	EIF4E3	Inhibited
mmu-miR-144	VCAN	Inhibited
mmu-miR-144	DCUN1D4	Inhibited
mmu-miR-144	FAM73A	Inhibited
mmu-miR-144	RIN2	Inhibited
mmu-miR-144	TNIK	Inhibited
mmu-miR-144	SCARB2	Inhibited
mmu-miR-144	RBBP6	Inhibited
mmu-miR-144	CSRP2	Inhibited
mmu-miR-144	BICC1	Inhibited
mmu-miR-144	RND3	Inhibited
mmu-miR-144	PRKG1	Inhibited
mmu-miR-144	CMTM3	Inhibited
mmu-miR-144	GLRB	Inhibited
mmu-miR-144	COL4A1	Inhibited
mmu-miR-144	PCMTD1	Inhibited
mmu-miR-144	GPM6B	Inhibited
mmu-miR-144	GULP1	Inhibited
mmu-miR-144	BHLHE41	Inhibited
mmu-miR-144	PRRG1	Inhibited
mmu-miR-144	MARCKS	Inhibited
mmu-miR-144	ETS2	Inhibited
mmu-miR-338-3p	RBMX	Inhibited
mmu-miR-338-3p	CLCN3	Inhibited
mmu-miR-338-3p	AKR1D1	Inhibited
mmu-miR-338-3p	ABI3BP	Inhibited
mmu-miR-338-3p	CACNA1E	Inhibited
mmu-miR-338-3p	SSX2IP	Inhibited
mmu-miR-338-3p	DIO1	Inhibited
mmu-miR-338-3p	BNIP2	Inhibited
mmu-miR-338-3p	APCDD1	Inhibited
mmu-miR-338-3p	MAPT	Inhibited
mmu-miR-338-3p	ANKRD37	Inhibited
mmu-miR-338-3p	CPEB3	Inhibited
mmu-miR-338-3p	DDX26B	Inhibited
mmu-miR-338-3p	PIGO	Inhibited
mmu-miR-338-3p	DTNA	Inhibited
mmu-miR-338-3p	SNX2	Inhibited
mmu-miR-338-3p	CGREF1	Inhibited
mmu-miR-338-3p	FGD3	Inhibited
mmu-miR-338-3p	CADM1	Inhibited
mmu-miR-338-3p	HCN1	Inhibited
mmu-miR-338-3p	MACROD2	Inhibited
mmu-miR-338-3p	UBE2K	Inhibited
mmu-miR-338-3p	MTM1	Inhibited
mmu-miR-338-3p	MAPK1	Inhibited
mmu-miR-338-3p	CD276	Inhibited
mmu-miR-338-3p	TMEM229B	Inhibited
mmu-miR-338-3p	TBC1D17	Inhibited
mmu-miR-338-3p	EPOR	Inhibited
mmu-miR-338-3p	GNAS	Inhibited
mmu-miR-338-3p	KLHDC8B	Inhibited
mmu-miR-338-3p	HMGN5	Inhibited
mmu-miR-338-3p	CELSR2	Inhibited
mmu-miR-338-3p	TMEM71	Inhibited
mmu-miR-338-3p	USP15	Inhibited
mmu-miR-338-3p	ARMCX3	Inhibited
mmu-miR-338-3p	SNX30	Inhibited
mmu-miR-338-3p	ATP10D	Inhibited
mmu-miR-338-3p	ACAD10	Inhibited
mmu-miR-338-3p	ATG4D	Inhibited
mmu-miR-338-3p	VAMP2	Inhibited
mmu-miR-338-3p	LRRFIP1	Inhibited
mmu-miR-338-3p	PTCH1	Inhibited
mmu-miR-338-3p	KDELR2	Inhibited
mmu-miR-338-3p	DCAF5	Inhibited
mmu-miR-338-3p	WDR16	Inhibited
mmu-miR-338-3p	ADD2	Inhibited
mmu-miR-338-3p	PAX5	Inhibited
mmu-miR-338-3p	ERP44	Inhibited
mmu-miR-338-3p	PPEF2	Inhibited
mmu-miR-338-3p	NUCB2	Inhibited
mmu-miR-338-3p	PIK3IP1	Inhibited
mmu-miR-338-3p	CEP68	Inhibited
mmu-miR-338-3p	NFIA	Inhibited
mmu-miR-338-3p	RGS9	Inhibited
mmu-miR-338-3p	TMEM255A	Inhibited
mmu-miR-338-3p	LAMC1	Inhibited
mmu-miR-338-3p	TMTC1	Inhibited
mmu-miR-338-3p	VWA3B	Inhibited
mmu-miR-338-3p	DUSP13	Inhibited
mmu-miR-338-3p	DUSP2	Inhibited
mmu-miR-338-3p	SYTL4	Inhibited
mmu-miR-338-3p	HAPLN1	Inhibited
mmu-miR-338-3p	RBPMS	Inhibited
mmu-miR-338-3p	ATP8A2	Inhibited
mmu-miR-338-3p	FGFR1OP	Inhibited
mmu-miR-338-3p	TFG	Inhibited
mmu-miR-338-3p	ZBTB16	Inhibited
mmu-miR-338-3p	TMED3	Inhibited
mmu-miR-338-3p	DES	Inhibited
mmu-miR-338-3p	UBFD1	Inhibited
mmu-miR-338-3p	ADAMTS18	Inhibited
mmu-miR-338-3p	NEFH	Inhibited
mmu-miR-338-3p	ICOS	Inhibited
mmu-miR-338-3p	ARG1	Inhibited
mmu-miR-338-3p	LMO3	Inhibited
mmu-miR-338-3p	BSN	Inhibited
mmu-miR-338-3p	ABI2	Inhibited
mmu-miR-338-3p	HDAC9	Inhibited
mmu-miR-338-3p	MAP4K3	Inhibited
mmu-miR-338-3p	CNP	Inhibited
mmu-miR-338-3p	SEPT4	Inhibited
mmu-miR-338-3p	HUNK	Inhibited
mmu-miR-338-3p	PLG	Inhibited
mmu-miR-338-3p	MIF4GD	Inhibited
mmu-miR-338-3p	MEF2C	Inhibited
mmu-miR-338-3p	PTGFR	Inhibited
mmu-miR-338-3p	PTPRR	Inhibited
mmu-miR-338-3p	COL1A1	Inhibited
mmu-miR-338-3p	SLCO3A1	Inhibited
mmu-miR-338-3p	CANX	Inhibited
mmu-miR-338-3p	RAB37	Inhibited
mmu-miR-338-3p	RIT2	Inhibited
mmu-miR-338-3p	PLAGL1	Inhibited
mmu-miR-338-3p	ERMP1	Inhibited
mmu-miR-338-3p	GCDH	Inhibited
mmu-miR-338-3p	NTRK2	Inhibited
mmu-miR-338-3p	RASSF4	Inhibited
mmu-miR-338-3p	RTCB	Inhibited
mmu-miR-338-3p	RUNX2	Inhibited
mmu-miR-338-3p	PPP1R1A	Inhibited
mmu-miR-338-3p	IP6K2	Inhibited
mmu-miR-338-3p	GIMAP8	Inhibited
mmu-miR-338-3p	ABCA9	Inhibited
mmu-miR-338-3p	MCOLN3	Inhibited
mmu-miR-338-3p	NIPAL1	Inhibited
mmu-miR-338-3p	GPX3	Inhibited
mmu-miR-338-3p	DOK4	Inhibited
mmu-miR-338-3p	SMTN	Inhibited
mmu-miR-338-3p	PSMB4	Inhibited
mmu-miR-338-3p	PVALB	Inhibited
mmu-miR-338-3p	RASAL1	Inhibited
mmu-miR-338-3p	TANC1	Inhibited
mmu-miR-338-3p	DSC3	Inhibited
mmu-miR-338-3p	SDCBP2	Inhibited
mmu-miR-338-3p	RFFL	Inhibited
mmu-miR-338-3p	SLK	Inhibited
mmu-miR-338-3p	GATA6	Inhibited
mmu-miR-338-3p	NRL	Inhibited
mmu-miR-338-3p	ARL4C	Inhibited
mmu-miR-338-3p	LPPR4	Inhibited
mmu-miR-338-3p	CHRNA4	Inhibited
mmu-miR-338-3p	RHOBTB1	Inhibited
mmu-miR-338-3p	PSEN1	Inhibited
mmu-miR-338-3p	WAPAL	Inhibited
mmu-miR-338-3p	SLC44A1	Inhibited
mmu-miR-338-3p	AP5S1	Inhibited
mmu-miR-338-3p	MLIP	Inhibited
mmu-miR-338-3p	ROBO2	Inhibited
mmu-miR-338-3p	VAPB	Inhibited
mmu-miR-338-3p	MANF	Inhibited
mmu-miR-338-3p	MXRA7	Inhibited
mmu-miR-338-3p	ST3GAL3	Inhibited
mmu-miR-338-3p	FRAS1	Inhibited
mmu-miR-338-3p	JAKMIP2	Inhibited
mmu-miR-338-3p	SCN1A	Inhibited
mmu-miR-338-3p	ABHD4	Inhibited
mmu-miR-338-3p	ZWINT	Inhibited
mmu-miR-338-3p	AP1S2	Inhibited
mmu-miR-338-3p	IGF1	Inhibited
mmu-miR-338-3p	H2AFJ	Inhibited
mmu-miR-338-3p	ZFP36L1	Inhibited
mmu-miR-338-3p	CCDC134	Inhibited
mmu-miR-338-3p	PTGER3	Inhibited
mmu-miR-338-3p	GDPD5	Inhibited
mmu-miR-338-3p	PPM1B	Inhibited
mmu-miR-338-3p	KDR	Inhibited
mmu-miR-338-3p	PTPRO	Inhibited
mmu-miR-338-3p	DENND3	Inhibited
mmu-miR-338-3p	NFATC1	Inhibited
mmu-miR-338-3p	FRZB	Inhibited
mmu-miR-338-3p	RHBDL2	Inhibited
mmu-miR-338-3p	TNN	Inhibited
mmu-miR-338-3p	TANC2	Inhibited
mmu-miR-338-3p	DNMT3A	Inhibited
mmu-miR-338-3p	EIF4E3	Inhibited
mmu-miR-338-3p	BAMBI	Inhibited
mmu-miR-338-3p	EHF	Inhibited
mmu-miR-338-3p	LGALSL	Inhibited
mmu-miR-338-3p	LEMD3	Inhibited
mmu-miR-338-3p	NR1I3	Inhibited
mmu-miR-338-3p	RAG1	Inhibited
mmu-miR-338-3p	DGKB	Inhibited
mmu-miR-338-3p	HNF4G	Inhibited
mmu-miR-338-3p	MAFB	Inhibited
mmu-miR-338-3p	CREB3L3	Inhibited
mmu-miR-338-3p	SLC38A9	Inhibited
mmu-miR-338-3p	ALPK3	Inhibited
mmu-miR-338-3p	SV2A	Inhibited
mmu-miR-338-3p	ZBTB7B	Inhibited
mmu-miR-338-3p	STAT1	Inhibited
mmu-miR-338-3p	KIF23	Inhibited
mmu-miR-338-3p	PLA2G3	Inhibited
mmu-miR-338-3p	LRRK2	Inhibited
mmu-miR-338-3p	NOV	Inhibited
mmu-miR-338-3p	TAP1	Inhibited
mmu-miR-338-3p	SOX5	Inhibited
mmu-miR-338-3p	JUNB	Inhibited
mmu-miR-338-3p	ATP13A4	Inhibited
mmu-miR-338-3p	CD4	Inhibited
mmu-miR-338-3p	RWDD4A	Inhibited
mmu-miR-338-3p	VAMP3	Inhibited
mmu-miR-338-3p	SULT4A1	Inhibited
mmu-miR-338-3p	N4BP2L1	Inhibited
mmu-miR-338-3p	CARD10	Inhibited
mmu-miR-338-3p	SLC9A9	Inhibited
mmu-miR-338-3p	HSPA12A	Inhibited
mmu-miR-338-3p	SEMA3D	Inhibited
mmu-miR-338-3p	OSBPL9	Inhibited
mmu-miR-19a	ICOS	Inhibited
mmu-miR-19a	HS2ST1	Inhibited
mmu-miR-19a	PGK1	Inhibited
mmu-miR-19a	TMEM71	Inhibited
mmu-miR-19a	ROBO2	Inhibited
mmu-miR-19a	GJB3	Inhibited
mmu-miR-19a	HSPA14	Inhibited
mmu-miR-19a	CMTM8	Inhibited
mmu-miR-19a	MFN1	Inhibited
mmu-miR-19a	JAKMIP1	Inhibited
mmu-miR-19a	PRLR	Inhibited
mmu-miR-19a	TRIO	Inhibited
mmu-miR-19a	MAP3K5	Inhibited
mmu-miR-19a	TSN	Inhibited
mmu-miR-19a	SOX5	Inhibited
mmu-miR-19a	DTNA	Inhibited
mmu-miR-19a	RASSF2	Inhibited
mmu-miR-19a	ABHD5	Inhibited
mmu-miR-19a	CAMTA1	Inhibited
mmu-miR-19a	FNDC3A	Inhibited
mmu-miR-19a	ATMIN	Inhibited
mmu-miR-19a	CSPP1	Inhibited
mmu-miR-19a	MAGI2	Inhibited
mmu-miR-19a	ARFGEF1	Inhibited
mmu-miR-19a	PIP5K1B	Inhibited
mmu-miR-19a	ILF3	Inhibited
mmu-miR-19a	DCUN1D4	Inhibited
mmu-miR-19a	FRZB	Inhibited
mmu-miR-19a	SCN3A	Inhibited
mmu-miR-19a	RIMS2	Inhibited
mmu-miR-19a	MAPK14	Inhibited
mmu-miR-19a	LDLR	Inhibited
mmu-miR-19a	CHD5	Inhibited
mmu-miR-19a	FBLN7	Inhibited
mmu-miR-19a	ESRP1	Inhibited
mmu-miR-19a	ZFP36L1	Inhibited
mmu-miR-19a	BAMBI	Inhibited
mmu-miR-19a	WDR47	Inhibited
mmu-miR-19a	DENND3	Inhibited
mmu-miR-19a	PA2G4	Inhibited
mmu-miR-19a	S1PR1	Inhibited
mmu-miR-19a	SYNPR	Inhibited
mmu-miR-19a	CNOT4	Inhibited
mmu-miR-19a	IL1RAP	Inhibited
mmu-miR-19a	MRPL35	Inhibited
mmu-miR-19a	LGI1	Inhibited
mmu-miR-19a	OCRL	Inhibited
mmu-miR-19a	RASGRF2	Inhibited
mmu-miR-19a	SLC44A1	Inhibited
mmu-miR-19a	FASTK	Inhibited
mmu-miR-19a	SLC30A7	Inhibited
mmu-miR-19a	AIG1	Inhibited
mmu-miR-19a	NCAM1	Inhibited
mmu-miR-19a	RYR2	Inhibited
mmu-miR-19a	LRRK2	Inhibited
mmu-miR-19a	MTMR10	Inhibited
mmu-miR-19a	CLIP4	Inhibited
mmu-miR-19a	PSMF1	Inhibited
mmu-miR-19a	CHD2	Inhibited
mmu-miR-19a	RRAGD	Inhibited
mmu-miR-19a	FRMD4B	Inhibited
mmu-miR-19a	EDNRB	Inhibited
mmu-miR-19a	MAMDC2	Inhibited
mmu-miR-19a	TTC6	Inhibited
mmu-miR-19a	TANC1	Inhibited
mmu-miR-19a	LRRFIP1	Inhibited
mmu-miR-19a	PTGFR	Inhibited
mmu-miR-19a	UHRF2	Inhibited
mmu-miR-19a	IGF1	Inhibited
mmu-miR-19a	PHTF2	Inhibited
mmu-miR-19a	ESR1	Inhibited
mmu-miR-19a	MEIS1	Inhibited
mmu-miR-19a	MYNN	Inhibited
mmu-miR-19a	UBE2CBP	Inhibited
mmu-miR-19a	PSMD9	Inhibited
mmu-miR-19a	RPS3	Inhibited
mmu-miR-19a	IL15	Inhibited
mmu-miR-19a	MXD1	Inhibited
mmu-miR-19a	PPP2R1B	Inhibited
mmu-miR-19a	ADAM28	Inhibited
mmu-miR-19a	CASZ1	Inhibited
mmu-miR-19a	FKBP7	Inhibited
mmu-miR-19a	STOX2	Inhibited
mmu-miR-19a	SNX17	Inhibited
mmu-miR-19a	CYB561D1	Inhibited
mmu-miR-19a	NIPAL2	Inhibited
mmu-miR-19a	TMEM117	Inhibited
mmu-miR-19a	HOXD1	Inhibited
mmu-miR-19a	CPEB3	Inhibited
mmu-miR-19a	PLCB1	Inhibited
mmu-miR-19a	CREM	Inhibited
mmu-miR-19a	NFATC1	Inhibited
mmu-miR-19a	KLHL20	Inhibited
mmu-miR-19a	DDX26B	Inhibited
mmu-miR-19a	RAI2	Inhibited
mmu-miR-19a	PRR5L	Inhibited
mmu-miR-19a	CRLS1	Inhibited
mmu-miR-19a	DNPEP	Inhibited
mmu-miR-19a	SYT6	Inhibited
mmu-miR-19a	SLC24A3	Inhibited
mmu-miR-19a	FAM73A	Inhibited
mmu-miR-19a	PFKFB3	Inhibited
mmu-miR-19a	TBRG1	Inhibited
mmu-miR-19a	PDE4DIP	Inhibited
mmu-miR-19a	HOXD8	Inhibited
mmu-miR-19a	NGFRAP1	Inhibited
mmu-miR-19a	UBE2K	Inhibited
mmu-miR-19a	SP100	Inhibited
mmu-miR-19a	ATG4D	Inhibited
mmu-miR-19a	IGSF3	Inhibited
mmu-miR-19a	DUT	Inhibited
mmu-miR-19a	SLC12A8	Inhibited
mmu-miR-19a	PIK3IP1	Inhibited
mmu-miR-19a	NDUFB2	Inhibited
mmu-miR-19a	SEC22B	Inhibited
mmu-miR-19a	NFIB	Inhibited
mmu-miR-19a	MRC1	Inhibited
mmu-miR-19a	PCSK6	Inhibited
mmu-miR-19a	PDK1	Inhibited
mmu-miR-19a	CUX1	Inhibited
mmu-miR-19a	TRMT2B	Inhibited
mmu-miR-19a	CCDC88A	Inhibited
mmu-miR-19a	SYNM	Inhibited
mmu-miR-19a	KCNK1	Inhibited
mmu-miR-19a	PRPF39	Inhibited
mmu-miR-19a	ANKRD13C	Inhibited
mmu-miR-19a	GULP1	Inhibited
mmu-miR-19a	KPNA4	Inhibited
mmu-miR-19a	SIN3B	Inhibited
mmu-miR-19a	CPD	Inhibited
mmu-miR-19a	LRIG1	Inhibited
mmu-miR-19a	RBBP6	Inhibited
mmu-miR-19a	CAND1	Inhibited
mmu-miR-19a	NFIA	Inhibited
mmu-miR-19a	GPR116	Inhibited
mmu-miR-19a	CARD10	Inhibited
mmu-miR-19a	HOMER1	Inhibited
mmu-miR-19a	CEP350	Inhibited
mmu-miR-19a	KCNC4	Inhibited
mmu-miR-19a	PTGER3	Inhibited
mmu-miR-19a	CDC23	Inhibited
mmu-miR-19a	DSCAM	Inhibited
mmu-miR-19a	BOLA3	Inhibited
mmu-miR-19a	TXNDC15	Inhibited
mmu-miR-19a	CCDC30	Inhibited
mmu-miR-19a	ELL2	Inhibited
mmu-miR-19a	OGG1	Inhibited
mmu-miR-19a	TRAK2	Inhibited
mmu-miR-19a	HNRNPD	Inhibited
mmu-miR-19a	F2RL1	Inhibited
mmu-miR-30d	DSG2	Inhibited
mmu-miR-30d	SSX2IP	Inhibited
mmu-miR-30d	MEST	Inhibited
mmu-miR-30d	CAND1	Inhibited
mmu-miR-30d	LGI1	Inhibited
mmu-miR-30d	RABGAP1L	Inhibited
mmu-miR-30d	CAMTA1	Inhibited
mmu-miR-30d	ACTR10	Inhibited
mmu-miR-30d	UBE2CBP	Inhibited
mmu-miR-30d	SEMA6B	Inhibited
mmu-miR-30d	HCN1	Inhibited
mmu-miR-30d	NOTCH1	Inhibited
mmu-miR-30d	HUWE1	Inhibited
mmu-miR-30d	PAX3	Inhibited
mmu-miR-30d	MOBP	Inhibited
mmu-miR-30d	SCN1A	Inhibited
mmu-miR-30d	PCDH17	Inhibited
mmu-miR-30d	BAZ2B	Inhibited
mmu-miR-30d	MEF2D	Inhibited
mmu-miR-30d	KCNK1	Inhibited
mmu-miR-30d	PTPRC	Inhibited
mmu-miR-30d	STOX2	Inhibited
mmu-miR-30d	SLC25A21	Inhibited
mmu-miR-30d	VEGFA	Inhibited
mmu-miR-30d	ZMYND8	Inhibited
mmu-miR-30d	DAPP1	Inhibited
mmu-miR-30d	PSMD10	Inhibited
mmu-miR-30d	FNDC3A	Inhibited
mmu-miR-30d	FGL2	Inhibited
mmu-miR-30d	CLIP4	Inhibited
mmu-miR-30d	MAP3K7	Inhibited
mmu-miR-30d	JAKMIP2	Inhibited
mmu-miR-30d	SATB2	Inhibited
mmu-miR-30d	KIF11	Inhibited
mmu-miR-30d	LAPTM4A	Inhibited
[truncated: 16,304 more rows]

## Sheet: 4 weeks
miRNA	Target Gene	Activity
mmu-miR-494	LGI1	Inhibited
mmu-miR-494	PCSK1	Inhibited
mmu-miR-494	CD2AP	Inhibited
mmu-miR-494	ANKS1B	Inhibited
mmu-miR-494	USP42	Inhibited
mmu-miR-494	MMD	Inhibited
mmu-miR-494	DPYD	Inhibited
mmu-miR-494	ARFGEF1	Inhibited
mmu-miR-494	FGF12	Inhibited
mmu-miR-494	ACAT1	Inhibited
mmu-miR-494	UBN2	Inhibited
mmu-miR-494	PRR5L	Inhibited
mmu-miR-494	ZDHHC17	Inhibited
mmu-miR-494	PTGES	Inhibited
mmu-miR-494	STON1	Inhibited
mmu-miR-494	DMTF1	Inhibited
mmu-miR-494	KBTBD3	Inhibited
mmu-miR-494	ABCC9	Inhibited
mmu-miR-494	ADCYAP1	Inhibited
mmu-miR-494	SLC12A8	Inhibited
mmu-miR-494	ASPH	Inhibited
mmu-miR-494	DAPP1	Inhibited
mmu-miR-494	TET1	Inhibited
mmu-miR-494	KERA	Inhibited
mmu-miR-494	SOX21	Inhibited
mmu-miR-494	AGO3	Inhibited
mmu-miR-494	SLC30A5	Inhibited
mmu-miR-494	GUCY1A3	Inhibited
mmu-miR-494	WDR43	Inhibited
mmu-miR-494	PCDH10	Inhibited
mmu-miR-494	GRAMD3	Inhibited
mmu-miR-494	UEVLD	Inhibited
mmu-miR-494	ABI2	Inhibited
mmu-miR-494	LOX	Inhibited
mmu-miR-494	RDH10	Inhibited
mmu-miR-494	PLCB1	Inhibited
mmu-miR-494	POLR3F	Inhibited
mmu-miR-494	UBE2K	Inhibited
mmu-miR-494	GTF2E1	Inhibited
mmu-miR-494	KIT	Inhibited
mmu-miR-494	MXD1	Inhibited
mmu-miR-494	SLC46A3	Inhibited
mmu-miR-494	NDRG4	Inhibited
mmu-miR-494	GABRA2	Inhibited
mmu-miR-494	DSG2	Inhibited
mmu-miR-494	SLC22A23	Inhibited
mmu-miR-494	METAP2	Inhibited
mmu-miR-494	NPY2R	Inhibited
mmu-miR-494	GALNT1	Inhibited
mmu-miR-494	TSHR	Inhibited
mmu-miR-494	GPRC5C	Inhibited
mmu-miR-494	CLTA	Inhibited
mmu-miR-494	ACTL6B	Inhibited
mmu-miR-494	EFCAB1	Inhibited
mmu-miR-494	PVRL3	Inhibited
mmu-miR-494	CDH13	Inhibited
mmu-miR-494	PTGER3	Inhibited
mmu-miR-494	SPAG16	Inhibited
mmu-miR-494	PCNP	Inhibited
mmu-miR-494	CEP57L1	Inhibited
mmu-miR-494	COL1A2	Inhibited
mmu-miR-494	RASGRF2	Inhibited
mmu-miR-494	SMNDC1	Inhibited
mmu-miR-494	ADCY5	Inhibited
mmu-miR-494	ANKRD6	Inhibited
mmu-miR-494	IL1RAP	Inhibited
mmu-miR-494	PCDH18	Inhibited
mmu-miR-494	DDHD1	Inhibited
mmu-miR-494	MTTP	Inhibited
mmu-miR-494	SLC15A2	Inhibited
mmu-miR-494	LRAT	Inhibited
mmu-miR-494	SLC30A3	Inhibited
mmu-miR-494	XRRA1	Inhibited
mmu-miR-494	PLEKHH3	Inhibited
mmu-miR-494	RB1	Inhibited
mmu-miR-494	MCOLN3	Inhibited
mmu-miR-494	CMPK1	Inhibited
mmu-miR-494	RPS6KA3	Inhibited
mmu-miR-494	IFT88	Inhibited
mmu-miR-494	KIF11	Inhibited
mmu-miR-494	TNRC18	Inhibited
mmu-miR-494	EIF2AK3	Inhibited
mmu-miR-494	PPFIA2	Inhibited
mmu-miR-494	MYO1B	Inhibited
mmu-miR-494	NPNT	Inhibited
mmu-miR-494	KCMF1	Inhibited
mmu-miR-494	ROBO2	Inhibited
mmu-miR-494	CNOT4	Inhibited
mmu-miR-494	SSX2IP	Inhibited
mmu-miR-494	ELOVL2	Inhibited
mmu-miR-494	MYNN	Inhibited
mmu-miR-494	IL15	Inhibited
mmu-miR-494	RWDD4A	Inhibited
mmu-miR-494	TRPC1	Inhibited
mmu-miR-494	RHOBTB1	Inhibited
mmu-miR-494	RORA	Inhibited
mmu-miR-494	SYNPR	Inhibited
mmu-miR-494	ANKRD36	Inhibited
mmu-miR-494	CDK17	Inhibited
mmu-miR-494	COPS7A	Inhibited
mmu-miR-494	CCDC115	Inhibited
mmu-miR-494	CD200R1	Inhibited
mmu-miR-494	DDX26B	Inhibited
mmu-miR-494	CDCA2	Inhibited
mmu-miR-494	ITGA10	Inhibited
mmu-miR-494	CTLA4	Inhibited
mmu-miR-494	TMTC2	Inhibited
mmu-miR-494	COL9A1	Inhibited
mmu-miR-494	VEGFC	Inhibited
mmu-miR-494	UBE2QL1	Inhibited
mmu-miR-494	PREPL	Inhibited
mmu-miR-494	ENPEP	Inhibited
mmu-miR-494	IKZF5	Inhibited
mmu-miR-494	DSC3	Inhibited
mmu-miR-494	FLT1	Inhibited
mmu-miR-494	PMAIP1	Inhibited
mmu-miR-494	ING3	Inhibited
mmu-miR-494	YBX1	Inhibited
mmu-miR-494	LRRC19	Inhibited
mmu-miR-494	STOX2	Inhibited
mmu-miR-494	CD86	Inhibited
mmu-miR-494	FRZB	Inhibited
mmu-miR-494	CRLS1	Inhibited
mmu-miR-494	DLD	Inhibited
mmu-miR-494	RELN	Inhibited
mmu-miR-494	PNPLA8	Inhibited
mmu-miR-494	KCNK1	Inhibited
mmu-miR-494	GTF3C4	Inhibited
mmu-miR-494	NTM	Inhibited
mmu-miR-494	NECAP2	Inhibited
mmu-miR-494	VIM	Inhibited
mmu-miR-494	PDGFA	Inhibited
mmu-miR-494	SRSF7	Inhibited
mmu-miR-494	CHSY1	Inhibited
mmu-miR-494	BNIP2	Inhibited
mmu-miR-494	SP100	Inhibited
mmu-miR-494	ME2	Inhibited
mmu-miR-494	TMIGD1	Inhibited
mmu-miR-494	LGR4	Inhibited
mmu-miR-494	EDN1	Inhibited
mmu-miR-494	MFAP3L	Inhibited
mmu-miR-494	RBPMS	Inhibited
mmu-miR-494	MFN1	Inhibited
mmu-miR-494	FAM3C	Inhibited
mmu-miR-494	RAPH1	Inhibited
mmu-miR-494	LAPTM4A	Inhibited
mmu-miR-494	SZT2	Inhibited
mmu-miR-494	PPM1B	Inhibited
mmu-miR-494	LMAN1	Inhibited
mmu-miR-494	B3GALT2	Inhibited
mmu-miR-494	GALNT3	Inhibited
mmu-miR-494	MAPK10	Inhibited
mmu-miR-494	LAMP5	Inhibited
mmu-miR-494	SATB2	Inhibited
mmu-miR-494	TMEM55A	Inhibited
mmu-miR-494	GNAS	Inhibited
mmu-miR-494	ARPP21	Inhibited
mmu-miR-494	TMEM255A	Inhibited
mmu-miR-494	SLA2	Inhibited
mmu-miR-494	HIRA	Inhibited
mmu-miR-494	MSH5	Inhibited
mmu-miR-494	ADAM28	Inhibited
mmu-miR-494	PTPN4	Inhibited
mmu-miR-494	LGALSL	Inhibited
mmu-miR-494	PRPF39	Inhibited
mmu-miR-494	LRTM2	Inhibited
mmu-miR-494	GABRA5	Inhibited
mmu-miR-494	MAP3K7	Inhibited
mmu-miR-494	MOBP	Inhibited
mmu-miR-494	HSPA12A	Inhibited
mmu-miR-494	TRDN	Inhibited
mmu-miR-494	CYFIP2	Inhibited
mmu-miR-494	CD28	Inhibited
mmu-miR-494	DUT	Inhibited
mmu-miR-494	CLEC4D	Inhibited
mmu-miR-494	UBD	Inhibited
mmu-miR-494	SATB1	Inhibited
mmu-miR-494	TANC2	Inhibited
mmu-miR-494	LRCH1	Inhibited
mmu-miR-494	JAKMIP2	Inhibited
mmu-miR-494	RTKN2	Inhibited
mmu-miR-494	ETF1	Inhibited
mmu-miR-494	PHEX	Inhibited
mmu-miR-494	HTRA3	Inhibited
mmu-miR-494	ARNTL	Inhibited
mmu-miR-494	NFIB	Inhibited
mmu-miR-494	SOSTDC1	Inhibited
mmu-miR-494	CENPE	Inhibited
mmu-miR-494	UBE2CBP	Inhibited
mmu-miR-494	MTF2	Inhibited
mmu-miR-494	ELOVL3	Inhibited
mmu-miR-494	SEC23A	Inhibited
mmu-miR-494	RSAD2	Inhibited
mmu-miR-494	PSMD10	Inhibited
mmu-miR-494	P4HA2	Inhibited
mmu-miR-494	AMOTL1	Inhibited
mmu-miR-494	H2AFJ	Inhibited
mmu-miR-494	KCTD14	Inhibited
mmu-miR-494	STXBP6	Inhibited
mmu-miR-494	CDH2	Inhibited
mmu-miR-494	FHOD3	Inhibited
mmu-miR-494	GABPB2	Inhibited
mmu-miR-494	MAGI2	Inhibited
mmu-miR-494	SNRNP27	Inhibited
mmu-miR-494	CADM1	Inhibited
mmu-miR-494	HRASLS5	Inhibited
mmu-miR-494	ACBD3	Inhibited
mmu-miR-494	CXXC4	Inhibited
mmu-miR-494	DNM1L	Inhibited
mmu-miR-494	SYN2	Inhibited
mmu-miR-494	PLA2G7	Inhibited
mmu-miR-494	RAD51AP1	Inhibited
mmu-miR-494	ERBB4	Inhibited
mmu-miR-494	HOXB5	Inhibited
mmu-miR-494	ULK2	Inhibited
mmu-miR-494	SIRT1	Inhibited
mmu-miR-494	RALGAPA1	Inhibited
mmu-miR-494	PDGFRA	Inhibited
mmu-miR-494	HSPA13	Inhibited
mmu-miR-494	SPRY3	Inhibited
mmu-miR-494	ARHGEF17	Inhibited
mmu-miR-494	KRT72	Inhibited
mmu-miR-494	FAM71F2	Inhibited
mmu-miR-494	VEGFA	Inhibited
mmu-miR-494	CYB561D1	Inhibited
mmu-miR-494	MEIS1	Inhibited
mmu-miR-494	DSC1	Inhibited
mmu-miR-494	PIK3IP1	Inhibited
mmu-miR-494	RARRES1	Inhibited
mmu-miR-494	EDNRB	Inhibited
mmu-miR-494	HDAC9	Inhibited
mmu-miR-494	SKA2	Inhibited
mmu-miR-494	SMAD9	Inhibited
mmu-miR-494	MMP16	Inhibited
mmu-miR-494	PGK1	Inhibited
mmu-miR-494	GALNT7	Inhibited
mmu-miR-494	RREB1	Inhibited
mmu-miR-494	SLC13A4	Inhibited
mmu-miR-494	PDXDC1	Inhibited
mmu-miR-494	CMTM8	Inhibited
mmu-miR-494	FBN1	Inhibited
mmu-miR-494	OAT	Inhibited
mmu-miR-494	IRX5	Inhibited
mmu-miR-494	LRRK2	Inhibited
mmu-miR-494	MXI1	Inhibited
mmu-miR-494	PPM1M	Inhibited
mmu-miR-494	USP48	Inhibited
mmu-miR-494	SCN1A	Inhibited
mmu-miR-494	ZFP62	Inhibited
mmu-miR-494	ATP8A2	Inhibited
mmu-miR-494	KLRD1	Inhibited
mmu-miR-494	LEMD3	Inhibited
mmu-miR-494	KIF23	Inhibited
mmu-miR-494	GRIK2	Inhibited
mmu-miR-494	NOTCH2	Inhibited
mmu-miR-494	PHTF2	Inhibited
mmu-miR-494	BBOX1	Inhibited
mmu-miR-494	KDM5C	Inhibited
mmu-miR-494	FMN2	Inhibited
mmu-miR-494	SLC5A8	Inhibited
mmu-miR-494	ACBD4	Inhibited
mmu-miR-494	AP3M1	Inhibited
mmu-miR-494	NRG3	Inhibited
mmu-miR-494	CMPK2	Inhibited
mmu-miR-494	ZDHHC13	Inhibited
mmu-miR-494	RAD51	Inhibited
mmu-miR-494	BSPRY	Inhibited
mmu-miR-494	SGMS2	Inhibited
mmu-miR-494	GPR116	Inhibited
mmu-miR-494	RNF20	Inhibited
mmu-miR-494	KLHL13	Inhibited
mmu-miR-494	INTS2	Inhibited
mmu-miR-494	DPP4	Inhibited
mmu-miR-494	P4HA1	Inhibited
mmu-miR-494	SAE1	Inhibited
mmu-miR-494	PTPN5	Inhibited
mmu-miR-494	TNC	Inhibited
mmu-miR-494	MAMDC2	Inhibited
mmu-miR-494	VPS26B	Inhibited
mmu-miR-494	TFAP2A	Inhibited
mmu-miR-494	ENAH	Inhibited
mmu-miR-494	SGK3	Inhibited
mmu-miR-494	HAUS6	Inhibited
mmu-miR-494	NAB1	Inhibited
mmu-miR-494	GCLC	Inhibited
mmu-miR-494	PIK3C2G	Inhibited
mmu-miR-494	TMEM117	Inhibited
mmu-miR-494	RAD54B	Inhibited
mmu-miR-494	UBE2E3	Inhibited
mmu-miR-494	PIBF1	Inhibited
mmu-miR-494	FAM171B	Inhibited
mmu-miR-494	CHN1	Inhibited
mmu-miR-494	CAND1	Inhibited
mmu-miR-494	MYO10	Inhibited
mmu-miR-494	ILF3	Inhibited
mmu-miR-494	PTPRZ1	Inhibited
mmu-miR-494	PRICKLE2	Inhibited
mmu-miR-494	HSPA14	Inhibited
mmu-miR-494	CBX3	Inhibited
mmu-miR-494	POLDIP3	Inhibited
mmu-miR-494	PSEN1	Inhibited
mmu-miR-494	GRPEL2	Inhibited
mmu-miR-494	FSTL4	Inhibited
mmu-miR-494	HNRNPD	Inhibited
mmu-miR-494	DIP2B	Inhibited
mmu-miR-494	LARP1B	Inhibited
mmu-miR-494	AKAP7	Inhibited
mmu-miR-494	PDK1	Inhibited
mmu-miR-494	GNG2	Inhibited
mmu-miR-494	PDE4DIP	Inhibited
mmu-miR-494	FBXO41	Inhibited
mmu-miR-125a-3p	RINL	Inhibited
mmu-miR-125a-3p	ESRP1	Inhibited
mmu-miR-125a-3p	HTR4	Inhibited
mmu-miR-125a-3p	GRAMD3	Inhibited
mmu-miR-125a-3p	LPO	Inhibited
mmu-miR-125a-3p	CD4	Inhibited
mmu-miR-125a-3p	ZFP3	Inhibited
mmu-miR-125a-3p	NAP1L4	Inhibited
mmu-miR-125a-3p	EDARADD	Inhibited
mmu-miR-125a-3p	MACROD2	Inhibited
mmu-miR-125a-3p	HSPB2	Inhibited
mmu-miR-125a-3p	PRDM4	Inhibited
mmu-miR-125a-3p	FNDC4	Inhibited
mmu-miR-125a-3p	PCDH10	Inhibited
mmu-miR-125a-3p	EHHADH	Inhibited
mmu-miR-125a-3p	ULK2	Inhibited
mmu-miR-125a-3p	HAUS5	Inhibited
mmu-miR-125a-3p	SLCO3A1	Inhibited
mmu-miR-125a-3p	CNOT2	Inhibited
mmu-miR-125a-3p	HOMER1	Inhibited
mmu-miR-125a-3p	MAPK10	Inhibited
mmu-miR-125a-3p	SNRNP27	Inhibited
mmu-miR-125a-3p	TRAIP	Inhibited
mmu-miR-125a-3p	RAP2A	Inhibited
mmu-miR-125a-3p	TIRAP	Inhibited
mmu-miR-125a-3p	CUX2	Inhibited
mmu-miR-125a-3p	NUCB2	Inhibited
mmu-miR-125a-3p	P2RX7	Inhibited
mmu-miR-125a-3p	MAP2K7	Inhibited
mmu-miR-125a-3p	ATP6AP1	Inhibited
mmu-miR-125a-3p	ISG20	Inhibited
mmu-miR-125a-3p	RPS15A	Inhibited
mmu-miR-125a-3p	LRRC8B	Inhibited
mmu-miR-125a-3p	PVT1	Inhibited
mmu-miR-125a-3p	COG6	Inhibited
mmu-miR-125a-3p	IGJ	Inhibited
mmu-miR-125a-3p	ANK2	Inhibited
mmu-miR-125a-3p	VEGFA	Inhibited
mmu-miR-125a-3p	GBA2	Inhibited
mmu-miR-125a-3p	GCNT1	Inhibited
mmu-miR-125a-3p	CNOT4	Inhibited
mmu-miR-125a-3p	SLC25A33	Inhibited
mmu-miR-125a-3p	RHOBTB1	Inhibited
mmu-miR-125a-3p	GCM2	Inhibited
mmu-miR-125a-3p	IDO1	Inhibited
mmu-miR-125a-3p	TMEM222	Inhibited
mmu-miR-125a-3p	DHRS7B	Inhibited
mmu-miR-125a-3p	PTGDS	Inhibited
mmu-miR-125a-3p	HYDIN	Inhibited
mmu-miR-125a-3p	SPATA13	Inhibited
mmu-miR-125a-3p	LTA	Inhibited
mmu-miR-125a-3p	CD109	Inhibited
mmu-miR-125a-3p	DGKB	Inhibited
mmu-miR-125a-3p	PNPT1	Inhibited
mmu-miR-125a-3p	FBXO44	Inhibited
mmu-miR-125a-3p	PTCH1	Inhibited
mmu-miR-125a-3p	MEG3	Inhibited
mmu-miR-125a-3p	PTPRZ1	Inhibited
mmu-miR-125a-3p	TRIO	Inhibited
mmu-miR-125a-3p	CECR2	Inhibited
mmu-miR-125a-3p	TMEM97	Inhibited
mmu-miR-125a-3p	STAP1	Inhibited
mmu-miR-125a-3p	ADAM8	Inhibited
mmu-miR-125a-3p	SLC1A3	Inhibited
mmu-miR-125a-3p	CHN2	Inhibited
mmu-miR-125a-3p	SPRY3	Inhibited
mmu-miR-125a-3p	TMEM41B	Inhibited
mmu-miR-125a-3p	RHD	Inhibited
mmu-miR-125a-3p	LARP1B	Inhibited
mmu-miR-125a-3p	COL11A2	Inhibited
mmu-miR-125a-3p	CORO7	Inhibited
mmu-miR-125a-3p	ANKRD45	Inhibited
mmu-miR-125a-3p	RAX	Inhibited
mmu-miR-125a-3p	SLC30A5	Inhibited
mmu-miR-125a-3p	SLC44A4	Inhibited
mmu-miR-125a-3p	SNX17	Inhibited
mmu-miR-125a-3p	DIP2B	Inhibited
mmu-miR-125a-3p	PCSK1	Inhibited
mmu-miR-125a-3p	CTU1	Inhibited
mmu-miR-125a-3p	H2AFJ	Inhibited
mmu-miR-125a-3p	RABEPK	Inhibited
mmu-miR-125a-3p	RPS6KA3	Inhibited
mmu-miR-125a-3p	VAMP7	Inhibited
mmu-miR-125a-3p	MXI1	Inhibited
mmu-miR-125a-3p	OVOL1	Inhibited
mmu-miR-125a-3p	MXD1	Inhibited
mmu-miR-125a-3p	RHBDL2	Inhibited
mmu-miR-125a-3p	PLCXD2	Inhibited
mmu-miR-125a-3p	JAM2	Inhibited
mmu-miR-125a-3p	UBE3B	Inhibited
mmu-miR-125a-3p	NIT1	Inhibited
mmu-miR-125a-3p	MEF2C	Inhibited
mmu-miR-125a-3p	FBXL17	Inhibited
mmu-miR-125a-3p	HPGD	Inhibited
mmu-miR-125a-3p	RNF185	Inhibited
mmu-miR-125a-3p	FAP	Inhibited
mmu-miR-125a-3p	PCSK6	Inhibited
mmu-miR-125a-3p	MAP2K6	Inhibited
mmu-miR-125a-3p	GNAS	Inhibited
mmu-miR-125a-3p	SEPT11	Inhibited
mmu-miR-125a-3p	FYN	Inhibited
mmu-miR-125a-3p	CPA3	Inhibited
mmu-miR-125a-3p	CCL4	Inhibited
mmu-miR-125a-3p	SLC22A23	Inhibited
mmu-miR-125a-3p	KHDRBS3	Inhibited
mmu-miR-125a-3p	TDH	Inhibited
mmu-miR-125a-3p	LIMK1	Inhibited
mmu-miR-125a-3p	MYO15B	Inhibited
mmu-miR-125a-3p	RABEP2	Inhibited
mmu-miR-125a-3p	CALR	Inhibited
mmu-miR-125a-3p	NDUFB2	Inhibited
mmu-miR-125a-3p	NR1I3	Inhibited
mmu-miR-125a-3p	LAIR1	Inhibited
mmu-miR-125a-3p	LY86	Inhibited
mmu-miR-125a-3p	PFDN6	Inhibited
mmu-miR-125a-3p	ATP2B4	Inhibited
mmu-miR-125a-3p	MFI2	Inhibited
mmu-miR-125a-3p	MARVELD3	Inhibited
mmu-miR-125a-3p	NR4A1	Inhibited
mmu-miR-125a-3p	SEC14L2	Inhibited
mmu-miR-125a-3p	HP1BP3	Inhibited
mmu-miR-125a-3p	DACH1	Inhibited
mmu-miR-125a-3p	NKIRAS1	Inhibited
mmu-miR-125a-3p	PDGFRA	Inhibited
mmu-miR-125a-3p	RNF144A	Inhibited
mmu-miR-125a-3p	PRDM1	Inhibited
mmu-miR-125a-3p	DENND3	Inhibited
mmu-miR-125a-3p	TTN	Inhibited
mmu-miR-125a-3p	CDCP1	Inhibited
mmu-miR-125a-3p	EOMES	Inhibited
mmu-miR-125a-3p	MOBP	Inhibited
mmu-miR-125a-3p	SLC31A1	Inhibited
mmu-miR-125a-3p	PPEF2	Inhibited
mmu-miR-125a-3p	FNDC3A	Inhibited
mmu-miR-144	MEIS1	Inhibited
mmu-miR-144	MEF2A	Inhibited
mmu-miR-144	PLCB1	Inhibited
mmu-miR-144	SMARCA4	Inhibited
mmu-miR-144	FAM46A	Inhibited
mmu-miR-144	PAX5	Inhibited
mmu-miR-144	TNC	Inhibited
mmu-miR-144	APLP2	Inhibited
mmu-miR-144	VLDLR	Inhibited
mmu-miR-144	CDK17	Inhibited
mmu-miR-144	LRRK2	Inhibited
mmu-miR-144	FNDC3A	Inhibited
mmu-miR-144	EDN3	Inhibited
mmu-miR-144	CALM2	Inhibited
mmu-miR-144	FGFR1OP	Inhibited
mmu-miR-144	BET1	Inhibited
mmu-miR-144	EFCAB1	Inhibited
mmu-miR-144	KSR1	Inhibited
mmu-miR-144	GABRB2	Inhibited
mmu-miR-144	CDKL3	Inhibited
mmu-miR-144	MAP3K4	Inhibited
mmu-miR-144	AGO3	Inhibited
mmu-miR-144	ANK2	Inhibited
mmu-miR-144	SULT4A1	Inhibited
mmu-miR-144	POU3F1	Inhibited
mmu-miR-144	LGR4	Inhibited
mmu-miR-144	HLTF	Inhibited
mmu-miR-144	DIP2B	Inhibited
mmu-miR-144	ARFGEF1	Inhibited
mmu-miR-144	SEC62	Inhibited
mmu-miR-144	KHDRBS3	Inhibited
mmu-miR-144	HMGXB4	Inhibited
mmu-miR-144	ROBO2	Inhibited
mmu-miR-144	MYOCD	Inhibited
mmu-miR-144	CCDC88A	Inhibited
mmu-miR-144	HPGD	Inhibited
mmu-miR-144	ELL2	Inhibited
mmu-miR-144	GTF2E1	Inhibited
mmu-miR-144	CD28	Inhibited
mmu-miR-144	OGFRL1	Inhibited
mmu-miR-144	TUBGCP5	Inhibited
mmu-miR-144	MFSD6	Inhibited
mmu-miR-144	FOXN4	Inhibited
mmu-miR-144	GOLPH3	Inhibited
mmu-miR-144	TMEM177	Inhibited
mmu-miR-144	SLC1A1	Inhibited
mmu-miR-144	TMEM41B	Inhibited
mmu-miR-144	CLDN8	Inhibited
mmu-miR-144	TNRC18	Inhibited
mmu-miR-144	MGAT5	Inhibited
mmu-miR-144	MAPK1	Inhibited
mmu-miR-144	SLC25A3	Inhibited
mmu-miR-144	USP53	Inhibited
mmu-miR-144	DOK4	Inhibited
mmu-miR-144	DNMT3A	Inhibited
mmu-miR-144	SLC25A21	Inhibited
mmu-miR-144	DUT	Inhibited
mmu-miR-144	CHN2	Inhibited
mmu-miR-144	EDAR	Inhibited
mmu-miR-144	MYOT	Inhibited
mmu-miR-144	ADAMTS17	Inhibited
mmu-miR-144	USP15	Inhibited
mmu-miR-144	MATN2	Inhibited
mmu-miR-144	PKIB	Inhibited
mmu-miR-144	TRDN	Inhibited
mmu-miR-144	ST8SIA4	Inhibited
mmu-miR-144	USP42	Inhibited
mmu-miR-144	ABCA1	Inhibited
mmu-miR-144	WIF1	Inhibited
mmu-miR-144	PRKAA1	Inhibited
mmu-miR-144	TBRG1	Inhibited
mmu-miR-144	GCNT1	Inhibited
mmu-miR-144	ATP1B2	Inhibited
mmu-miR-144	BCL2L14	Inhibited
mmu-miR-144	PRPF39	Inhibited
mmu-miR-144	PIK3IP1	Inhibited
mmu-miR-144	MYCN	Inhibited
mmu-miR-144	NPNT	Inhibited
mmu-miR-144	PRKD3	Inhibited
mmu-miR-144	JAK2	Inhibited
mmu-miR-144	TTN	Inhibited
mmu-miR-144	CXXC4	Inhibited
mmu-miR-144	STON1	Inhibited
mmu-miR-144	HAPLN1	Inhibited
mmu-miR-144	ALG6	Inhibited
mmu-miR-144	VEGFC	Inhibited
mmu-miR-144	UBR3	Inhibited
mmu-miR-144	QTRTD1	Inhibited
mmu-miR-144	LRAT	Inhibited
mmu-miR-144	PAX3	Inhibited
mmu-miR-144	IL1RAP	Inhibited
mmu-miR-144	DAZL	Inhibited
mmu-miR-144	MGAT4A	Inhibited
mmu-miR-144	COL4A3	Inhibited
mmu-miR-144	ARHGEF7	Inhibited
mmu-miR-144	VDAC1	Inhibited
mmu-miR-144	ALKBH1	Inhibited
mmu-miR-144	PTCH1	Inhibited
mmu-miR-144	MYT1	Inhibited
mmu-miR-144	MAGI2	Inhibited
mmu-miR-144	CDC123	Inhibited
mmu-miR-144	SSX2IP	Inhibited
mmu-miR-144	ACBD3	Inhibited
mmu-miR-144	KRT222	Inhibited
mmu-miR-144	PCDH18	Inhibited
mmu-miR-144	FRYL	Inhibited
mmu-miR-144	PTPRZ1	Inhibited
mmu-miR-144	ATG4D	Inhibited
mmu-miR-144	TRDMT1	Inhibited
mmu-miR-144	ADCYAP1	Inhibited
mmu-miR-144	MXI1	Inhibited
mmu-miR-144	STOX2	Inhibited
mmu-miR-144	ST3GAL6	Inhibited
mmu-miR-144	ARL4C	Inhibited
mmu-miR-144	LARP1B	Inhibited
mmu-miR-144	DICER1	Inhibited
mmu-miR-144	NDRG4	Inhibited
mmu-miR-144	SLC8A3	Inhibited
mmu-miR-144	ISPD	Inhibited
mmu-miR-144	KDELR2	Inhibited
mmu-miR-144	TRIO	Inhibited
mmu-miR-144	RHBDL2	Inhibited
mmu-miR-144	ANTXR2	Inhibited
mmu-miR-144	GJB3	Inhibited
mmu-miR-144	FLT1	Inhibited
mmu-miR-144	GALNT3	Inhibited
mmu-miR-144	NFIA	Inhibited
mmu-miR-144	ATP2C1	Inhibited
mmu-miR-144	BAZ2B	Inhibited
mmu-miR-144	RBPMS	Inhibited
mmu-miR-144	YIPF5	Inhibited
mmu-miR-144	RNF38	Inhibited
mmu-miR-144	RTKN2	Inhibited
mmu-miR-144	JAKMIP2	Inhibited
mmu-miR-144	HAUS6	Inhibited
mmu-miR-144	FOXO1	Inhibited
mmu-miR-144	GDE1	Inhibited
mmu-miR-144	PMAIP1	Inhibited
mmu-miR-144	XBP1	Inhibited
mmu-miR-144	ANO1	Inhibited
mmu-miR-144	FANCD2	Inhibited
mmu-miR-144	SGK3	Inhibited
mmu-miR-144	ESRP1	Inhibited
mmu-miR-144	DAZAP1	Inhibited
mmu-miR-144	SLC30A7	Inhibited
mmu-miR-144	GNAL	Inhibited
mmu-miR-144	PIP5K1B	Inhibited
mmu-miR-144	TANC1	Inhibited
mmu-miR-144	MAP3K1	Inhibited
mmu-miR-144	ABI2	Inhibited
mmu-miR-144	DUSP1	Inhibited
mmu-miR-144	PAX8	Inhibited
mmu-miR-144	PSMD10	Inhibited
mmu-miR-144	RBMX	Inhibited
mmu-miR-144	SLC45A3	Inhibited
mmu-miR-144	GALNT1	Inhibited
mmu-miR-144	RHOBTB1	Inhibited
mmu-miR-144	ZDHHC17	Inhibited
mmu-miR-144	MACROD2	Inhibited
mmu-miR-144	OSBPL10	Inhibited
mmu-miR-144	HSF2	Inhibited
mmu-miR-144	SLC15A2	Inhibited
mmu-miR-144	CHST11	Inhibited
mmu-miR-144	HDAC9	Inhibited
mmu-miR-144	DTNA	Inhibited
mmu-miR-144	KLRD1	Inhibited
mmu-miR-144	GSTM2	Inhibited
mmu-miR-144	PPFIA4	Inhibited
mmu-miR-144	CDC42EP3	Inhibited
mmu-miR-144	RAB11FIP1	Inhibited
mmu-miR-144	NGFRAP1	Inhibited
mmu-miR-144	HTRA3	Inhibited
mmu-miR-144	TSN	Inhibited
mmu-miR-144	LSAMP	Inhibited
mmu-miR-144	CAND1	Inhibited
mmu-miR-144	ENAH	Inhibited
mmu-miR-144	TMEM229A	Inhibited
mmu-miR-144	PFDN6	Inhibited
mmu-miR-144	EGFR	Inhibited
mmu-miR-144	TFAP2A	Inhibited
mmu-miR-144	PTPN5	Inhibited
mmu-miR-144	ZFAND4	Inhibited
mmu-miR-144	COL11A1	Inhibited
mmu-miR-144	TIAM2	Inhibited
mmu-miR-144	ERBB4	Inhibited
mmu-miR-144	SMOC1	Inhibited
mmu-miR-144	STIL	Inhibited
mmu-miR-144	CLCN3	Inhibited
mmu-miR-144	MYF5	Inhibited
mmu-miR-144	FOSL2	Inhibited
mmu-miR-144	KIF23	Inhibited
mmu-miR-144	HP1BP3	Inhibited
mmu-miR-144	CD109	Inhibited
mmu-miR-144	PTPRJ	Inhibited
mmu-miR-144	ING3	Inhibited
mmu-miR-144	P4HA1	Inhibited
mmu-miR-144	ITPRIPL1	Inhibited
mmu-miR-144	RALGPS2	Inhibited
mmu-miR-144	CADM1	Inhibited
mmu-miR-144	FAM84A	Inhibited
mmu-miR-144	KCNC4	Inhibited
mmu-miR-144	RABEPK	Inhibited
mmu-miR-144	CIAPIN1	Inhibited
mmu-miR-144	KCND3	Inhibited
mmu-miR-144	TANC2	Inhibited
mmu-miR-144	MMD	Inhibited
mmu-miR-144	GCLC	Inhibited
mmu-miR-144	MRPL46	Inhibited
mmu-miR-144	CDH2	Inhibited
mmu-miR-144	MEF2D	Inhibited
mmu-miR-144	SORCS3	Inhibited
mmu-miR-144	DDHD1	Inhibited
mmu-miR-144	SLC46A1	Inhibited
mmu-miR-144	ZBTB7A	Inhibited
mmu-miR-144	FMN2	Inhibited
mmu-miR-144	GNAI1	Inhibited
mmu-miR-144	ERP44	Inhibited
mmu-miR-144	RORA	Inhibited
mmu-miR-144	RABGAP1L	Inhibited
mmu-miR-144	MSI1	Inhibited
mmu-miR-144	ACVR2B	Inhibited
mmu-miR-144	MYO10	Inhibited
mmu-miR-144	FTO	Inhibited
mmu-miR-144	RC3H2	Inhibited
mmu-miR-144	PDGFRA	Inhibited
mmu-miR-144	YWHAG	Inhibited
mmu-miR-144	SPRY3	Inhibited
mmu-miR-144	IL15	Inhibited
mmu-miR-144	SMPD3	Inhibited
mmu-miR-144	LIFR	Inhibited
mmu-miR-144	KCNJ6	Inhibited
mmu-miR-144	FBN1	Inhibited
mmu-miR-144	APLF	Inhibited
mmu-miR-144	MRPL35	Inhibited
mmu-miR-144	CECR2	Inhibited
mmu-miR-144	TBX18	Inhibited
mmu-miR-144	VEGFA	Inhibited
mmu-miR-144	LDLRAD4	Inhibited
mmu-miR-144	KCMF1	Inhibited
mmu-miR-144	ST6GALNAC3	Inhibited
mmu-miR-144	AKR1D1	Inhibited
mmu-miR-144	PHTF2	Inhibited
mmu-miR-144	PALD1	Inhibited
mmu-miR-144	SLC13A1	Inhibited
mmu-miR-144	TRAIP	Inhibited
mmu-miR-144	GPR174	Inhibited
mmu-miR-144	CD200R1	Inhibited
mmu-miR-144	PTPN4	Inhibited
mmu-miR-144	HSPA14	Inhibited
mmu-miR-144	TLR4	Inhibited
mmu-miR-144	LMO3	Inhibited
mmu-miR-144	RREB1	Inhibited
mmu-miR-144	SPAG16	Inhibited
mmu-miR-144	GRIK2	Inhibited
mmu-miR-144	UBN2	Inhibited
mmu-miR-144	MCOLN3	Inhibited
mmu-miR-144	FOS	Inhibited
mmu-miR-144	NFIB	Inhibited
mmu-miR-144	PPM1B	Inhibited
mmu-miR-144	GNPTG	Inhibited
mmu-miR-144	KCNA1	Inhibited
mmu-miR-144	NPTX1	Inhibited
mmu-miR-144	LHX1	Inhibited
mmu-miR-144	PGRMC2	Inhibited
mmu-miR-144	CPEB3	Inhibited
mmu-miR-144	AP1S2	Inhibited
mmu-miR-144	CD44	Inhibited
mmu-miR-144	RASD2	Inhibited
mmu-miR-144	SCN1A	Inhibited
mmu-miR-144	SGMS2	Inhibited
mmu-miR-144	KLF12	Inhibited
mmu-miR-144	PAFAH1B2	Inhibited
mmu-miR-144	PDZD2	Inhibited
mmu-miR-144	CDK5R1	Inhibited
mmu-miR-144	TMEM55A	Inhibited
mmu-miR-144	CHSY1	Inhibited
mmu-miR-144	FKBP7	Inhibited
mmu-miR-144	NAA38	Inhibited
mmu-miR-144	STC1	Inhibited
mmu-miR-144	CDO1	Inhibited
mmu-miR-144	NUCB2	Inhibited
mmu-miR-144	PCDH10	Inhibited
mmu-miR-144	TGFA	Inhibited
mmu-miR-144	RGS14	Inhibited
mmu-miR-144	SLC46A3	Inhibited
mmu-miR-144	SNAP91	Inhibited
mmu-miR-144	ASCL1	Inhibited
mmu-miR-144	ARRDC3	Inhibited
mmu-miR-144	S1PR3	Inhibited
mmu-miR-144	BOD1	Inhibited
mmu-miR-144	ELOVL2	Inhibited
mmu-miR-144	KDM3A	Inhibited
mmu-miR-144	MAP3K8	Inhibited
mmu-miR-144	KIT	Inhibited
mmu-miR-144	NOTCH1	Inhibited
mmu-miR-144	GTF3C4	Inhibited
mmu-miR-144	RHPN2	Inhibited
mmu-miR-144	SLC30A5	Inhibited
mmu-miR-144	USH2A	Inhibited
mmu-miR-186	GJA3	Inhibited
mmu-miR-186	CPE	Inhibited
mmu-miR-186	VPS13B	Inhibited
mmu-miR-186	ESR1	Inhibited
mmu-miR-186	TFAP2B	Inhibited
mmu-miR-186	HAL	Inhibited
mmu-miR-186	SYT6	Inhibited
mmu-miR-186	SMNDC1	Inhibited
mmu-miR-186	ARL4C	Inhibited
mmu-miR-186	ADCYAP1	Inhibited
mmu-miR-186	GTF3C2	Inhibited
mmu-miR-186	PAX3	Inhibited
mmu-miR-186	ATP13A3	Inhibited
mmu-miR-186	VPS26B	Inhibited
mmu-miR-186	CAND1	Inhibited
mmu-miR-186	RAP2A	Inhibited
mmu-miR-186	XPR1	Inhibited
mmu-miR-186	ARHGAP24	Inhibited
mmu-miR-186	SPAG9	Inhibited
mmu-miR-186	PCSK1	Inhibited
mmu-miR-186	USP15	Inhibited
mmu-miR-186	HMGN5	Inhibited
mmu-miR-186	KHDRBS3	Inhibited
mmu-miR-186	FNDC3A	Inhibited
mmu-miR-186	GNAI1	Inhibited
mmu-miR-186	SLC22A23	Inhibited
mmu-miR-186	POLR3F	Inhibited
mmu-miR-186	SAMD8	Inhibited
mmu-miR-186	CRLS1	Inhibited
mmu-miR-186	ADD2	Inhibited
mmu-miR-186	IKZF1	Inhibited
mmu-miR-186	XRRA1	Inhibited
mmu-miR-186	FKBP7	Inhibited
mmu-miR-186	JUNB	Inhibited
mmu-miR-186	KLHL20	Inhibited
mmu-miR-186	PRPF39	Inhibited
mmu-miR-186	PSMD11	Inhibited
mmu-miR-186	CDH2	Inhibited
mmu-miR-186	CUTC	Inhibited
mmu-miR-186	SALL2	Inhibited
mmu-miR-186	SLC7A8	Inhibited
mmu-miR-186	CGREF1	Inhibited
mmu-miR-186	LIN9	Inhibited
mmu-miR-186	PGK1	Inhibited
mmu-miR-186	ATP2C1	Inhibited
mmu-miR-186	CEP350	Inhibited
mmu-miR-186	ERP29	Inhibited
mmu-miR-186	EIF2D	Inhibited
mmu-miR-186	PSEN1	Inhibited
mmu-miR-186	NAV1	Inhibited
mmu-miR-186	ANKRD13C	Inhibited
mmu-miR-186	NASP	Inhibited
mmu-miR-186	RAD51	Inhibited
mmu-miR-186	MOB1A	Inhibited
mmu-miR-186	LMAN1	Inhibited
mmu-miR-186	ANK2	Inhibited
mmu-miR-186	NGFRAP1	Inhibited
mmu-miR-186	PSMD10	Inhibited
mmu-miR-186	UBE3A	Inhibited
mmu-miR-186	IP6K2	Inhibited
mmu-miR-186	KLRD1	Inhibited
mmu-miR-186	IGF2BP2	Inhibited
mmu-miR-186	PHTF2	Inhibited
mmu-miR-186	HYDIN	Inhibited
mmu-miR-186	USP53	Inhibited
mmu-miR-186	KLHL24	Inhibited
mmu-miR-186	BBS9	Inhibited
mmu-miR-186	FKBP11	Inhibited
mmu-miR-186	ALKBH1	Inhibited
mmu-miR-186	ITGA4	Inhibited
mmu-miR-186	FBN1	Inhibited
mmu-miR-186	AASDHPPT	Inhibited
mmu-miR-186	ARHGEF9	Inhibited
mmu-miR-186	DIP2B	Inhibited
mmu-miR-186	DSC3	Inhibited
mmu-miR-186	TMTC1	Inhibited
mmu-miR-186	CANX	Inhibited
mmu-miR-186	HCN1	Inhibited
mmu-miR-186	SNRNP27	Inhibited
mmu-miR-186	FRMD4B	Inhibited
mmu-miR-186	CBX3	Inhibited
mmu-miR-186	PIBF1	Inhibited
mmu-miR-186	ASPH	Inhibited
mmu-miR-186	UBE3B	Inhibited
mmu-miR-186	DUT	Inhibited
mmu-miR-186	PPT2	Inhibited
mmu-miR-186	MAPT	Inhibited
mmu-miR-186	PPM1B	Inhibited
mmu-miR-186	CMTM8	Inhibited
mmu-miR-186	CDO1	Inhibited
mmu-miR-186	SOSTDC1	Inhibited
mmu-miR-186	RASGRF2	Inhibited
mmu-miR-186	GABRB1	Inhibited
mmu-miR-186	HUNK	Inhibited
mmu-miR-186	CPD	Inhibited
mmu-miR-186	NCAM1	Inhibited
mmu-miR-186	HPGD	Inhibited
mmu-miR-186	LPPR4	Inhibited
mmu-miR-186	SLC44A1	Inhibited
mmu-miR-186	PAX2	Inhibited
mmu-miR-186	PDE4DIP	Inhibited
mmu-miR-186	RERG	Inhibited
mmu-miR-186	MFAP3L	Inhibited
mmu-miR-186	CD44	Inhibited
mmu-miR-186	BAZ2B	Inhibited
mmu-miR-186	TYW5	Inhibited
mmu-miR-186	PHEX	Inhibited
mmu-miR-186	GINM1	Inhibited
mmu-miR-186	FGA	Inhibited
mmu-miR-186	FGFR1OP	Inhibited
mmu-miR-186	FHOD3	Inhibited
mmu-miR-186	GATA6	Inhibited
mmu-miR-186	SATB1	Inhibited
mmu-miR-186	FCHO1	Inhibited
mmu-miR-186	BVES	Inhibited
mmu-miR-186	MPZL2	Inhibited
mmu-miR-186	RCN1	Inhibited
mmu-miR-186	GATM	Inhibited
mmu-miR-186	IGDCC3	Inhibited
mmu-miR-186	RWDD4A	Inhibited
mmu-miR-186	SLC30A7	Inhibited
mmu-miR-186	MESDC2	Inhibited
mmu-miR-186	DICER1	Inhibited
mmu-miR-186	IL15	Inhibited
mmu-miR-186	PTPN22	Inhibited
mmu-miR-186	ELAVL4	Inhibited
mmu-miR-186	MXD1	Inhibited
mmu-miR-186	ZFP36L1	Inhibited
mmu-miR-186	MYT1	Inhibited
mmu-miR-186	NTRK2	Inhibited
mmu-miR-186	SMARCD3	Inhibited
mmu-miR-186	LRCH1	Inhibited
mmu-miR-186	GABRA4	Inhibited
mmu-miR-186	RAG1	Inhibited
mmu-miR-186	SMPD3	Inhibited
mmu-miR-186	SREBF2	Inhibited
mmu-miR-186	ARNTL	Inhibited
mmu-miR-186	SCN9A	Inhibited
mmu-miR-186	CTSC	Inhibited
mmu-miR-186	ERP44	Inhibited
mmu-miR-186	MYF5	Inhibited
mmu-miR-186	ANKS1B	Inhibited
mmu-miR-186	KLF12	Inhibited
mmu-miR-186	PTPN6	Inhibited
mmu-miR-186	CMPK1	Inhibited
mmu-miR-186	PPFIA2	Inhibited
mmu-miR-186	ATP1A2	Inhibited
mmu-miR-186	COPS7A	Inhibited
mmu-miR-186	IFT88	Inhibited
mmu-miR-186	NPNT	Inhibited
mmu-miR-186	DDHD1	Inhibited
mmu-miR-186	SGMS2	Inhibited
mmu-miR-186	NCAPH	Inhibited
mmu-miR-186	ANTXR2	Inhibited
mmu-miR-186	LTA	Inhibited
mmu-miR-186	NADK2	Inhibited
mmu-miR-186	PAPOLA	Inhibited
mmu-miR-186	TSN	Inhibited
mmu-miR-186	UEVLD	Inhibited
mmu-miR-186	NUP35	Inhibited
mmu-miR-186	KRT222	Inhibited
mmu-miR-186	CCDC28A	Inhibited
mmu-miR-186	MAP2K6	Inhibited
mmu-miR-186	PPIC	Inhibited
mmu-miR-186	VAMP7	Inhibited
mmu-miR-186	EFCAB2	Inhibited
mmu-miR-186	MBP	Inhibited
mmu-miR-186	CYFIP2	Inhibited
mmu-miR-186	AKAP9	Inhibited
mmu-miR-186	MYCBP	Inhibited
mmu-miR-186	PDGFA	Inhibited
mmu-miR-186	CPEB3	Inhibited
mmu-miR-186	GFPT1	Inhibited
mmu-miR-186	PSTPIP2	Inhibited
mmu-miR-186	TFAP2A	Inhibited
mmu-miR-186	ABCC9	Inhibited
mmu-miR-186	TTPA	Inhibited
mmu-miR-186	BARX2	Inhibited
mmu-miR-186	EDN3	Inhibited
mmu-miR-186	SYDE2	Inhibited
mmu-miR-186	TRMT2B	Inhibited
mmu-miR-186	TTC37	Inhibited
mmu-miR-186	EIF1AX	Inhibited
mmu-miR-186	MLPH	Inhibited
mmu-miR-186	GABRG1	Inhibited
mmu-miR-186	ENPEP	Inhibited
mmu-miR-186	LRBA	Inhibited
mmu-miR-186	TERF1	Inhibited
mmu-miR-186	LRRFIP1	Inhibited
mmu-miR-186	UBR3	Inhibited
mmu-miR-186	ACTR10	Inhibited
mmu-miR-186	MTF2	Inhibited
mmu-miR-186	PDIA4	Inhibited
mmu-miR-186	CDR2L	Inhibited
mmu-miR-186	DIXDC1	Inhibited
mmu-miR-186	SNX2	Inhibited
mmu-miR-186	MRC1	Inhibited
mmu-miR-186	SIRT1	Inhibited
mmu-miR-186	DKK1	Inhibited
mmu-miR-186	CKAP4	Inhibited
mmu-miR-186	AGO3	Inhibited
mmu-miR-186	DTNA	Inhibited
mmu-miR-186	GABRA2	Inhibited
mmu-miR-186	PIK3CG	Inhibited
mmu-miR-186	TMEM41B	Inhibited
mmu-miR-186	FUT9	Inhibited
mmu-miR-186	G2E3	Inhibited
mmu-miR-186	HMGXB4	Inhibited
mmu-miR-186	BCL2L14	Inhibited
mmu-miR-186	LGI1	Inhibited
mmu-miR-186	ACVR2B	Inhibited
mmu-miR-186	NQO1	Inhibited
mmu-miR-186	SNAP91	Inhibited
mmu-miR-186	GPR65	Inhibited
mmu-miR-186	TMEM30C	Inhibited
mmu-miR-186	P2RX7	Inhibited
mmu-miR-186	MSR1	Inhibited
mmu-miR-186	MAP3K8	Inhibited
mmu-miR-186	UBE2K	Inhibited
mmu-miR-186	PXDC1	Inhibited
mmu-miR-186	AADAC	Inhibited
mmu-miR-186	RELN	Inhibited
mmu-miR-186	CALM2	Inhibited
mmu-miR-186	MAP4K3	Inhibited
mmu-miR-186	CCDC152	Inhibited
mmu-miR-186	STOX2	Inhibited
mmu-miR-186	SLC1A1	Inhibited
mmu-miR-186	SYNPR	Inhibited
mmu-miR-186	MEIS1	Inhibited
mmu-miR-186	LPIN1	Inhibited
mmu-miR-186	MTMR7	Inhibited
mmu-miR-186	ARFGEF1	Inhibited
mmu-miR-186	ICOS	Inhibited
mmu-miR-186	PTPRC	Inhibited
mmu-miR-186	S1PR1	Inhibited
mmu-miR-186	KERA	Inhibited
mmu-miR-186	TARDBP	Inhibited
mmu-miR-186	FGB	Inhibited
mmu-miR-186	ATP2B4	Inhibited
mmu-miR-186	GOLPH3	Inhibited
mmu-miR-186	COG6	Inhibited
mmu-miR-186	KCNJ6	Inhibited
mmu-miR-186	SLC5A8	Inhibited
mmu-miR-186	PCDH17	Inhibited
mmu-miR-186	RAD54B	Inhibited
mmu-miR-186	APLP2	Inhibited
mmu-miR-186	RPS3	Inhibited
mmu-miR-186	TMTC2	Inhibited
mmu-miR-186	UACA	Inhibited
mmu-miR-186	MYRIP	Inhibited
mmu-miR-186	ATP8A2	Inhibited
mmu-miR-186	RALGAPA1	Inhibited
mmu-miR-186	PIK3CA	Inhibited
mmu-miR-186	SMARCAD1	Inhibited
mmu-miR-186	SEC61A1	Inhibited
mmu-miR-186	CD5L	Inhibited
mmu-miR-186	RYR2	Inhibited
mmu-miR-186	DAPP1	Inhibited
mmu-miR-186	SCRN3	Inhibited
mmu-miR-186	ZDHHC13	Inhibited
mmu-miR-186	TMEM201	Inhibited
mmu-miR-186	GCG	Inhibited
mmu-miR-186	HSPA14	Inhibited
mmu-miR-186	SPPL2A	Inhibited
mmu-miR-186	CNOT4	Inhibited
mmu-miR-186	TCF7	Inhibited
mmu-miR-186	MXI1	Inhibited
mmu-miR-186	HOXD1	Inhibited
mmu-miR-186	COL6A6	Inhibited
mmu-miR-186	TRDN	Inhibited
mmu-miR-186	RALGPS2	Inhibited
mmu-miR-186	USH2A	Inhibited
mmu-miR-186	B3GALT1	Inhibited
mmu-miR-186	PLEK	Inhibited
mmu-miR-186	ING3	Inhibited
mmu-miR-186	JAKMIP1	Inhibited
mmu-miR-186	PVT1	Inhibited
mmu-miR-186	BCAR3	Inhibited
mmu-miR-186	NRL	Inhibited
mmu-miR-186	ADAMTS18	Inhibited
mmu-miR-186	RPS15A	Inhibited
mmu-miR-186	HIPK1	Inhibited
mmu-miR-186	GABRB3	Inhibited
mmu-miR-186	UBFD1	Inhibited
mmu-miR-186	KDELR2	Inhibited
mmu-miR-186	ZBTB8B	Inhibited
mmu-miR-186	STXBP6	Inhibited
mmu-miR-186	SLAMF6	Inhibited
mmu-miR-186	AP1S2	Inhibited
mmu-miR-186	STX6	Inhibited
mmu-miR-186	VSIG4	Inhibited
mmu-miR-186	MGAT4A	Inhibited
mmu-miR-186	OSBPL8	Inhibited
mmu-miR-186	LAMC1	Inhibited
mmu-miR-186	SRRM1	Inhibited
mmu-miR-186	PID1	Inhibited
mmu-miR-186	DUSP13	Inhibited
mmu-miR-186	ATAD2	Inhibited
mmu-miR-186	DDX10	Inhibited
mmu-miR-186	ENPP1	Inhibited
mmu-miR-186	CD200R1	Inhibited
mmu-miR-186	INTS2	Inhibited
mmu-miR-186	SLC30A5	Inhibited
mmu-miR-186	TLE4	Inhibited
mmu-miR-186	CHSY1	Inhibited
mmu-miR-186	GALNT3	Inhibited
mmu-miR-186	EP400	Inhibited
mmu-miR-186	RIMS2	Inhibited
mmu-miR-186	CAMK2B	Inhibited
mmu-miR-186	SNX30	Inhibited
mmu-miR-186	TOB1	Inhibited
mmu-miR-186	PHRF1	Inhibited
mmu-miR-186	ZBTB7A	Inhibited
mmu-miR-186	PALD1	Inhibited
mmu-miR-186	CIAPIN1	Inhibited
mmu-miR-186	DNER	Inhibited
mmu-miR-186	PAFAH1B2	Inhibited
mmu-miR-186	LOX	Inhibited
mmu-miR-186	PIP5K1B	Inhibited
mmu-miR-186	DPYD	Inhibited
mmu-miR-186	VAPB	Inhibited
mmu-miR-186	FANCC	Inhibited
mmu-miR-186	TMEM56	Inhibited
mmu-miR-186	FLT1	Inhibited
mmu-miR-186	SERINC3	Inhibited
mmu-miR-186	SERPINE2	Inhibited
mmu-miR-186	CDCA4	Inhibited
mmu-miR-186	PSME4	Inhibited
mmu-miR-186	HRASLS5	Inhibited
mmu-miR-186	WAPAL	Inhibited
mmu-miR-186	CHN2	Inhibited
mmu-miR-186	GLRX2	Inhibited
mmu-miR-186	SLC17A2	Inhibited
mmu-miR-186	GALNT1	Inhibited
mmu-miR-186	SPATA5	Inhibited
mmu-miR-186	NUP37	Inhibited
mmu-miR-186	GABPB1	Inhibited
mmu-miR-186	RPS6KA3	Inhibited
mmu-miR-186	CENPN	Inhibited
mmu-miR-186	SATB2	Inhibited
mmu-miR-186	IL1RAP	Inhibited
mmu-miR-186	KCMF1	Inhibited
mmu-miR-186	FGL2	Inhibited
mmu-miR-186	CDC42EP3	Inhibited
mmu-miR-186	LMO3	Inhibited
mmu-miR-186	PIN4	Inhibited
mmu-miR-186	MEX3A	Inhibited
mmu-miR-186	VEGFA	Inhibited
mmu-miR-186	JAM2	Inhibited
mmu-miR-186	RAB11FIP1	Inhibited
mmu-miR-186	HS3ST2	Inhibited
mmu-miR-186	SLC12A8	Inhibited
mmu-miR-186	ALG6	Inhibited
mmu-miR-186	COL13A1	Inhibited
mmu-miR-186	GRIK2	Inhibited
mmu-miR-186	CACNG2	Inhibited
mmu-miR-186	DAZAP1	Inhibited
mmu-miR-186	ZFP3	Inhibited
mmu-miR-186	ING2	Inhibited
mmu-miR-186	RAPGEF4	Inhibited
mmu-miR-186	SLC30A10	Inhibited
mmu-miR-186	CADM1	Inhibited
mmu-miR-186	KIF11	Inhibited
mmu-miR-186	SCN3A	Inhibited
mmu-miR-186	DGKB	Inhibited
mmu-miR-186	TBX22	Inhibited
mmu-miR-186	SLC15A2	Inhibited
mmu-miR-186	STOX1	Inhibited
mmu-miR-186	CHMP4C	Inhibited
mmu-miR-186	FKBP14	Inhibited
mmu-miR-186	EDNRB	Inhibited
mmu-miR-186	KRIT1	Inhibited
mmu-miR-186	IQCB1	Inhibited
mmu-miR-186	ZDHHC14	Inhibited
mmu-miR-186	FGF12	Inhibited
mmu-miR-186	PMAIP1	Inhibited
mmu-miR-186	HOMER1	Inhibited
mmu-miR-186	PREX1	Inhibited
mmu-miR-186	PTPRO	Inhibited
mmu-miR-186	ODF2L	Inhibited
mmu-miR-186	ALB	Inhibited
mmu-miR-186	SLC35F2	Inhibited
mmu-miR-186	TMEM71	Inhibited
mmu-miR-186	BET1	Inhibited
mmu-miR-186	TANC1	Inhibited
mmu-miR-186	LRRK2	Inhibited
mmu-miR-186	PDGFRA	Inhibited
mmu-miR-186	WDR16	Inhibited
mmu-miR-186	AFAP1L2	Inhibited
mmu-miR-186	ANKRD36	Inhibited
mmu-miR-186	RDH10	Inhibited
mmu-miR-186	GPCPD1	Inhibited
mmu-miR-186	FAM115A	Inhibited
mmu-miR-186	COL4A3	Inhibited
mmu-miR-186	LEPR	Inhibited
mmu-miR-186	PRKAA1	Inhibited
mmu-miR-186	RAG2	Inhibited
mmu-miR-186	CDK5R1	Inhibited
mmu-miR-186	MS4A7	Inhibited
mmu-miR-186	SEC62	Inhibited
mmu-miR-186	PTAR1	Inhibited
mmu-miR-186	PAX5	Inhibited
mmu-miR-186	JAG2	Inhibited
mmu-miR-186	MTM1	Inhibited
mmu-miR-186	RC3H2	Inhibited
mmu-miR-186	CHD2	Inhibited
mmu-miR-186	COL1A1	Inhibited
mmu-miR-186	ADCY5	Inhibited
mmu-miR-186	CEP57	Inhibited
mmu-miR-186	ZFP91	Inhibited
mmu-miR-186	TXNDC15	Inhibited
mmu-miR-186	FAM155A	Inhibited
mmu-miR-186	KCNN2	Inhibited
mmu-miR-186	FAM84A	Inhibited
mmu-miR-186	B3GALT2	Inhibited
mmu-miR-186	NRXN3	Inhibited
mmu-miR-186	ADAM8	Inhibited
mmu-miR-186	MAPK1	Inhibited
mmu-miR-186	LRRC19	Inhibited
mmu-miR-186	ERMN	Inhibited
mmu-miR-186	FRYL	Inhibited
mmu-miR-186	GUCY2C	Inhibited
mmu-miR-186	DNAJC3	Inhibited
mmu-miR-186	UBE2CBP	Inhibited
mmu-miR-186	ITPKB	Inhibited
mmu-miR-186	ADAM12	Inhibited
mmu-miR-186	ENTPD4	Inhibited
mmu-miR-186	FTO	Inhibited
mmu-miR-186	NR4A2	Inhibited
mmu-miR-186	NAAA	Inhibited
mmu-miR-186	RNF144A	Inhibited
mmu-miR-186	QTRTD1	Inhibited
mmu-miR-186	BTBD11	Inhibited
mmu-miR-186	TRPC1	Inhibited
mmu-miR-186	GRPEL2	Inhibited
mmu-miR-186	PHACTR3	Inhibited
mmu-miR-186	ZC3H15	Inhibited
mmu-miR-186	ZRANB1	Inhibited
mmu-miR-186	ROBO2	Inhibited
mmu-miR-186	PCBP3	Inhibited
mmu-miR-186	METAP2	Inhibited
mmu-miR-186	DACH1	Inhibited
mmu-miR-186	IGSF3	Inhibited
mmu-miR-186	RTKN2	Inhibited
mmu-miR-186	CDADC1	Inhibited
mmu-miR-186	ZWINT	Inhibited
mmu-miR-186	ABI2	Inhibited
mmu-miR-181a	CYB561D1	Inhibited
mmu-miR-181a	ACBD4	Inhibited
mmu-miR-181a	GATM	Inhibited
mmu-miR-181a	CLDN8	Inhibited
mmu-miR-181a	TMEM144	Inhibited
mmu-miR-181a	IGF2BP2	Inhibited
mmu-miR-181a	EDEM2	Inhibited
mmu-miR-181a	DSC3	Inhibited
mmu-miR-181a	TNFRSF11B	Inhibited
mmu-miR-181a	ME2	Inhibited
mmu-miR-181a	KCNA1	Inhibited
mmu-miR-181a	CHN2	Inhibited
mmu-miR-181a	ADD2	Inhibited
mmu-miR-181a	VLDLR	Inhibited
mmu-miR-181a	AGT	Inhibited
mmu-miR-181a	PAQR5	Inhibited
mmu-miR-181a	HSPA1L	Inhibited
mmu-miR-181a	FOS	Inhibited
mmu-miR-181a	USH2A	Inhibited
mmu-miR-181a	GFPT1	Inhibited
mmu-miR-181a	SOX5	Inhibited
mmu-miR-181a	RHOBTB1	Inhibited
mmu-miR-181a	SPI1	Inhibited
mmu-miR-181a	LRRK2	Inhibited
mmu-miR-181a	KCNMA1	Inhibited
mmu-miR-181a	SP100	Inhibited
mmu-miR-181a	NCOR1	Inhibited
mmu-miR-181a	SRGN	Inhibited
mmu-miR-181a	PCNP	Inhibited
mmu-miR-181a	PRLR	Inhibited
mmu-miR-181a	MFSD6	Inhibited
mmu-miR-181a	PSMD10	Inhibited
mmu-miR-181a	PDGFRA	Inhibited
mmu-miR-181a	VWA3B	Inhibited
mmu-miR-181a	ILF3	Inhibited
mmu-miR-181a	SLC44A1	Inhibited
mmu-miR-181a	KHDRBS3	Inhibited
mmu-miR-181a	BBS9	Inhibited
mmu-miR-181a	FAM102A	Inhibited
mmu-miR-181a	TXNDC15	Inhibited
mmu-miR-181a	NOTCH2	Inhibited
mmu-miR-181a	HOXD1	Inhibited
mmu-miR-181a	ETF1	Inhibited
mmu-miR-181a	MME	Inhibited
mmu-miR-181a	CDCA4	Inhibited
mmu-miR-181a	ERP44	Inhibited
mmu-miR-181a	TBRG1	Inhibited
mmu-miR-181a	PHTF2	Inhibited
mmu-miR-181a	PTGER3	Inhibited
mmu-miR-181a	SPAG16	Inhibited
mmu-miR-181a	CHD2	Inhibited
mmu-miR-181a	MAMDC2	Inhibited
mmu-miR-181a	SENP1	Inhibited
mmu-miR-181a	PGRMC2	Inhibited
mmu-miR-181a	CTLA4	Inhibited
mmu-miR-181a	BOD1	Inhibited
mmu-miR-181a	ZFP62	Inhibited
mmu-miR-181a	DGKB	Inhibited
mmu-miR-181a	CD109	Inhibited
mmu-miR-181a	ESR1	Inhibited
mmu-miR-181a	BAZ2B	Inhibited
mmu-miR-181a	DCAF12L1	Inhibited
mmu-miR-181a	ALG13	Inhibited
mmu-miR-181a	GBA2	Inhibited
mmu-miR-181a	RLF	Inhibited
mmu-miR-181a	POLR3F	Inhibited
mmu-miR-181a	CCDC141	Inhibited
mmu-miR-181a	FBXL17	Inhibited
mmu-miR-181a	TRDMT1	Inhibited
mmu-miR-181a	PTPRO	Inhibited
mmu-miR-181a	LARP1B	Inhibited
mmu-miR-181a	TMEM56	Inhibited
mmu-miR-181a	DLD	Inhibited
mmu-miR-181a	KBTBD11	Inhibited
mmu-miR-181a	HLTF	Inhibited
mmu-miR-181a	SYNPR	Inhibited
mmu-miR-181a	RAPGEF4	Inhibited
mmu-miR-181a	FGA	Inhibited
mmu-miR-181a	NPM1	Inhibited
mmu-miR-181a	LGI1	Inhibited
mmu-miR-181a	PTPN22	Inhibited
mmu-miR-181a	CALM2	Inhibited
mmu-miR-181a	NEFH	Inhibited
mmu-miR-181a	FAM46C	Inhibited
mmu-miR-181a	SLFN5	Inhibited
mmu-miR-181a	KDELR2	Inhibited
mmu-miR-181a	PAX5	Inhibited
mmu-miR-181a	APOBEC2	Inhibited
mmu-miR-181a	HYAL4	Inhibited
mmu-miR-181a	RUSC1	Inhibited
mmu-miR-181a	UBE2CBP	Inhibited
mmu-miR-181a	CNOT4	Inhibited
mmu-miR-181a	LDLR	Inhibited
mmu-miR-181a	COLQ	Inhibited
mmu-miR-181a	LAMC1	Inhibited
mmu-miR-181a	OSBPL8	Inhibited
mmu-miR-181a	PLEK	Inhibited
mmu-miR-181a	ESRP1	Inhibited
mmu-miR-181a	HCN1	Inhibited
mmu-miR-181a	MAPT	Inhibited
mmu-miR-181a	CASP1	Inhibited
mmu-miR-181a	FGFR1OP2	Inhibited
mmu-miR-181a	PCSK1	Inhibited
mmu-miR-181a	CDK17	Inhibited
mmu-miR-181a	ELAVL4	Inhibited
mmu-miR-181a	MAPK1	Inhibited
mmu-miR-181a	TMTC1	Inhibited
mmu-miR-181a	CDADC1	Inhibited
mmu-miR-181a	IL3	Inhibited
mmu-miR-181a	EGR1	Inhibited
mmu-miR-181a	NAAA	Inhibited
mmu-miR-181a	CCR2	Inhibited
mmu-miR-181a	RCBTB2	Inhibited
mmu-miR-181a	CPE	Inhibited
mmu-miR-181a	GPCPD1	Inhibited
mmu-miR-181a	GNG2	Inhibited
mmu-miR-181a	GATA6	Inhibited
mmu-miR-181a	RTN1	Inhibited
mmu-miR-181a	AASDHPPT	Inhibited
mmu-miR-181a	PMAIP1	Inhibited
mmu-miR-181a	CNOT2	Inhibited
mmu-miR-181a	GABRA2	Inhibited
mmu-miR-181a	EHF	Inhibited
mmu-miR-181a	SALL2	Inhibited
mmu-miR-181a	CCNL2	Inhibited
mmu-miR-181a	SERINC1	Inhibited
mmu-miR-181a	CUBN	Inhibited
mmu-miR-181a	DUSP22	Inhibited
mmu-miR-181a	RAD54B	Inhibited
mmu-miR-181a	ARHGEF7	Inhibited
mmu-miR-181a	ADAM28	Inhibited
mmu-miR-181a	S1PR1	Inhibited
mmu-miR-181a	MPV17L	Inhibited
mmu-miR-181a	RNF20	Inhibited
mmu-miR-181a	RAP2A	Inhibited
mmu-miR-181a	ZFR	Inhibited
mmu-miR-181a	HS3ST2	Inhibited
mmu-miR-181a	HAPLN1	Inhibited
mmu-miR-181a	KANK1	Inhibited
mmu-miR-181a	LRBA	Inhibited
mmu-miR-181a	ST8SIA4	Inhibited
mmu-miR-181a	QTRTD1	Inhibited
mmu-miR-181a	SIRT1	Inhibited
mmu-miR-181a	DTNA	Inhibited
mmu-miR-181a	SAV1	Inhibited
mmu-miR-181a	ASPH	Inhibited
mmu-miR-181a	SGK3	Inhibited
mmu-miR-181a	GPR116	Inhibited
mmu-miR-181a	GORASP2	Inhibited
mmu-miR-181a	PDK1	Inhibited
mmu-miR-181a	RAB37	Inhibited
mmu-miR-181a	HNRNPD	Inhibited
mmu-miR-181a	PAX3	Inhibited
mmu-miR-181a	MAPK10	Inhibited
mmu-miR-181a	EFCAB2	Inhibited
mmu-miR-181a	GPR174	Inhibited
mmu-miR-181a	ING3	Inhibited
mmu-miR-181a	PEBP1	Inhibited
mmu-miR-181a	FNDC3A	Inhibited
mmu-miR-181a	IL1RAP	Inhibited
mmu-miR-181a	CEP350	Inhibited
mmu-miR-181a	LMAN1	Inhibited
mmu-miR-181a	STMN2	Inhibited
mmu-miR-181a	APLF	Inhibited
mmu-miR-181a	ANKRD13C	Inhibited
mmu-miR-181a	NFIB	Inhibited
mmu-miR-181a	METAP2	Inhibited
mmu-miR-181a	STOX2	Inhibited
mmu-miR-181a	ANK1	Inhibited
mmu-miR-181a	NDRG4	Inhibited
mmu-miR-181a	IKZF5	Inhibited
mmu-miR-181a	UHRF2	Inhibited
mmu-miR-181a	ARPP21	Inhibited
mmu-miR-181a	AKAP7	Inhibited
mmu-miR-181a	XRRA1	Inhibited
mmu-miR-181a	CPD	Inhibited
mmu-miR-181a	MERTK	Inhibited
mmu-miR-181a	ANKRD36	Inhibited
mmu-miR-181a	TANC2	Inhibited
mmu-miR-181a	CCDC88A	Inhibited
mmu-miR-181a	SSX2IP	Inhibited
mmu-miR-181a	PLA2G5	Inhibited
mmu-miR-181a	VAMP7	Inhibited
mmu-miR-181a	SLC17A3	Inhibited
mmu-miR-181a	TRDN	Inhibited
mmu-miR-181a	DNAJC3	Inhibited
mmu-miR-181a	GRIK2	Inhibited
mmu-miR-181a	LRRFIP1	Inhibited
mmu-miR-181a	CADM1	Inhibited
mmu-miR-181a	IL15	Inhibited
mmu-miR-181a	ENDOD1	Inhibited
mmu-miR-181a	NAA35	Inhibited
mmu-miR-181a	USP15	Inhibited
mmu-miR-181a	BSPRY	Inhibited
mmu-miR-181a	DIXDC1	Inhibited
mmu-miR-181a	MTF2	Inhibited
mmu-miR-181a	BTBD10	Inhibited
mmu-miR-181a	DNAH8	Inhibited
mmu-miR-124	ANKS1B	Inhibited
mmu-miR-124	LGI1	Inhibited
mmu-miR-124	UBE3B	Inhibited
mmu-miR-124	PIP5K1B	Inhibited
mmu-miR-124	ANTXR2	Inhibited
mmu-miR-124	CHRD	Inhibited
mmu-miR-124	PDGFA	Inhibited
mmu-miR-124	GSS	Inhibited
mmu-miR-124	CEP350	Inhibited
mmu-miR-124	KCNA1	Inhibited
mmu-miR-124	SRSF7	Inhibited
mmu-miR-124	UACA	Inhibited
mmu-miR-124	TTPA	Inhibited
mmu-miR-124	PIP4K2A	Inhibited
mmu-miR-124	CDR2L	Inhibited
mmu-miR-124	RAB11FIP1	Inhibited
mmu-miR-124	LNX2	Inhibited
mmu-miR-124	VDR	Inhibited
mmu-miR-124	SLC27A1	Inhibited
mmu-miR-124	PIK3CG	Inhibited
mmu-miR-124	MYZAP	Inhibited
mmu-miR-124	CEP57	Inhibited
mmu-miR-124	G2E3	Inhibited
mmu-miR-124	CCDC89	Inhibited
mmu-miR-124	ZDHHC17	Inhibited
mmu-miR-124	DPP4	Inhibited
mmu-miR-124	PTK6	Inhibited
mmu-miR-124	PAX3	Inhibited
mmu-miR-124	RAD51AP1	Inhibited
mmu-miR-124	EOMES	Inhibited
mmu-miR-124	PIKFYVE	Inhibited
mmu-miR-124	MGAT5	Inhibited
mmu-miR-124	SIK1	Inhibited
mmu-miR-124	SLC35A4	Inhibited
mmu-miR-124	DCAF5	Inhibited
mmu-miR-124	GABPB1	Inhibited
mmu-miR-124	ESRP1	Inhibited
mmu-miR-124	TIGD5	Inhibited
mmu-miR-124	ERF	Inhibited
mmu-miR-124	CMPK1	Inhibited
mmu-miR-124	RAP2A	Inhibited
mmu-miR-124	AGO3	Inhibited
mmu-miR-124	PID1	Inhibited
mmu-miR-124	LEMD3	Inhibited
mmu-miR-124	PCDH17	Inhibited
mmu-miR-124	TUB	Inhibited
mmu-miR-124	ILF3	Inhibited
mmu-miR-124	KCNJ12	Inhibited
mmu-miR-124	PTPRJ	Inhibited
mmu-miR-124	PDZD2	Inhibited
mmu-miR-124	IPCEF1	Inhibited
mmu-miR-124	SNX30	Inhibited
mmu-miR-124	UBE2G2	Inhibited
mmu-miR-124	SMPD3	Inhibited
mmu-miR-124	JAKMIP1	Inhibited
mmu-miR-124	RYR1	Inhibited
mmu-miR-124	CECR2	Inhibited
mmu-miR-124	KPNA4	Inhibited
mmu-miR-124	PGRMC2	Inhibited
mmu-miR-124	OVOL2	Inhibited
mmu-miR-124	MMP16	Inhibited
mmu-miR-124	ZDHHC14	Inhibited
mmu-miR-124	GNG2	Inhibited
mmu-miR-124	CDH2	Inhibited
mmu-miR-124	DUSP15	Inhibited
mmu-miR-124	IP6K2	Inhibited
mmu-miR-124	GNAI1	Inhibited
mmu-miR-124	MAP3K8	Inhibited
mmu-miR-124	ASPH	Inhibited
mmu-miR-124	RAB3D	Inhibited
mmu-miR-124	DTNA	Inhibited
mmu-miR-124	EDC4	Inhibited
mmu-miR-124	TMEM117	Inhibited
mmu-miR-124	HSF2	Inhibited
mmu-miR-124	ETF1	Inhibited
mmu-miR-124	ARHGEF17	Inhibited
mmu-miR-124	NR4A2	Inhibited
mmu-miR-124	RALGPS2	Inhibited
mmu-miR-124	LPIN1	Inhibited
mmu-miR-124	SATB1	Inhibited
mmu-miR-124	FKBP7	Inhibited
mmu-miR-124	CDC123	Inhibited
mmu-miR-124	GABRA6	Inhibited
mmu-miR-124	SLC7A8	Inhibited
mmu-miR-124	AMOTL1	Inhibited
mmu-miR-124	ZBTB7B	Inhibited
mmu-miR-124	DHDDS	Inhibited
mmu-miR-124	RAG1	Inhibited
mmu-miR-124	POLDIP3	Inhibited
mmu-miR-124	KLHL24	Inhibited
mmu-miR-124	FANCD2	Inhibited
mmu-miR-124	SMOX	Inhibited
mmu-miR-124	MAPK1	Inhibited
mmu-miR-124	RRBP1	Inhibited
mmu-miR-124	ADCYAP1	Inhibited
mmu-miR-124	UBE2O	Inhibited
mmu-miR-124	FGFR1OP	Inhibited
mmu-miR-124	GDPD5	Inhibited
mmu-miR-124	KANK1	Inhibited
mmu-miR-124	PPP1R13L	Inhibited
mmu-miR-124	NGFRAP1	Inhibited
mmu-miR-124	TET1	Inhibited
mmu-miR-124	DSG2	Inhibited
mmu-miR-124	ARRB1	Inhibited
mmu-miR-124	SGMS2	Inhibited
mmu-miR-124	MXD1	Inhibited
mmu-miR-124	DPH3	Inhibited
mmu-miR-124	PAQR9	Inhibited
mmu-miR-124	ANKRD13C	Inhibited
mmu-miR-124	RWDD4A	Inhibited
mmu-miR-124	PAPSS2	Inhibited
mmu-miR-124	ILDR2	Inhibited
mmu-miR-124	SUCLG2	Inhibited
mmu-miR-124	ITGA7	Inhibited
mmu-miR-124	CCNL2	Inhibited
mmu-miR-124	LCP1	Inhibited
mmu-miR-124	HNRNPD	Inhibited
mmu-miR-124	ACOX1	Inhibited
mmu-miR-124	RPS3	Inhibited
mmu-miR-124	PTPN4	Inhibited
mmu-miR-124	RDH10	Inhibited
mmu-miR-124	SOX12	Inhibited
mmu-miR-124	VSTM4	Inhibited
mmu-miR-124	SEPT11	Inhibited
mmu-miR-124	CRB3	Inhibited
mmu-miR-124	STOX2	Inhibited
mmu-miR-124	UBE3A	Inhibited
mmu-miR-124	MAPK14	Inhibited
mmu-miR-124	SLC30A2	Inhibited
mmu-miR-124	EPHX4	Inhibited
mmu-miR-124	RTCB	Inhibited
mmu-miR-124	ING3	Inhibited
mmu-miR-124	CSPP1	Inhibited
mmu-miR-124	RIT2	Inhibited
mmu-miR-124	PLOD3	Inhibited
mmu-miR-124	PHEX	Inhibited
mmu-miR-124	ATP2B4	Inhibited
mmu-miR-124	PLCB1	Inhibited
mmu-miR-124	TTN	Inhibited
mmu-miR-124	PTPRZ1	Inhibited
mmu-miR-124	SPAG9	Inhibited
mmu-miR-124	ST3GAL1	Inhibited
mmu-miR-124	ENTPD5	Inhibited
mmu-miR-124	SNX2	Inhibited
mmu-miR-124	VAT1L	Inhibited
mmu-miR-124	TPST2	Inhibited
mmu-miR-124	JAG2	Inhibited
mmu-miR-124	LEMD2	Inhibited
mmu-miR-124	SLC29A1	Inhibited
mmu-miR-124	FAM171B	Inhibited
mmu-miR-124	SLC30A7	Inhibited
mmu-miR-124	P2RX7	Inhibited
mmu-miR-124	CNOT2	Inhibited
mmu-miR-124	GRAMD3	Inhibited
mmu-miR-124	CALM2	Inhibited
mmu-miR-124	NECAP2	Inhibited
mmu-miR-124	GNAL	Inhibited
mmu-miR-124	FAM83F	Inhibited
mmu-miR-124	MYNN	Inhibited
mmu-miR-124	NFATC2	Inhibited
mmu-miR-124	RAD51	Inhibited
mmu-miR-124	SMARCAD1	Inhibited
mmu-miR-124	GCDH	Inhibited
mmu-miR-124	VAMP3	Inhibited
mmu-miR-124	OSBPL10	Inhibited
mmu-miR-124	VIM	Inhibited
mmu-miR-124	ENDOD1	Inhibited
mmu-miR-124	MGAT4A	Inhibited
mmu-miR-124	MXI1	Inhibited
mmu-miR-124	CPD	Inhibited
mmu-miR-124	ACADVL	Inhibited
mmu-miR-124	YOD1	Inhibited
mmu-miR-124	EFCAB2	Inhibited
mmu-miR-124	ACVR2B	Inhibited
mmu-miR-124	CCDC50	Inhibited
mmu-miR-124	MAPK10	Inhibited
mmu-miR-124	PIK3IP1	Inhibited
mmu-miR-124	CRAT	Inhibited
mmu-miR-124	MOBP	Inhibited
mmu-miR-124	DICER1	Inhibited
mmu-miR-124	DNMT3A	Inhibited
mmu-miR-124	P4HA1	Inhibited
mmu-miR-124	CLIP4	Inhibited
mmu-miR-124	ARAF	Inhibited
mmu-miR-124	ZBTB7A	Inhibited
mmu-miR-124	CALCA	Inhibited
mmu-miR-124	STOM	Inhibited
mmu-miR-124	RNF144A	Inhibited
mmu-miR-124	BARX2	Inhibited
mmu-miR-124	ST8SIA4	Inhibited
mmu-miR-124	ATMIN	Inhibited
mmu-miR-124	MED26	Inhibited
mmu-miR-124	TLE4	Inhibited
mmu-miR-124	DSC1	Inhibited
mmu-miR-124	OGFRL1	Inhibited
mmu-miR-124	PIK3CA	Inhibited
mmu-miR-124	CDC42EP3	Inhibited
mmu-miR-124	CCDC130	Inhibited
mmu-miR-124	AKT1S1	Inhibited
mmu-miR-124	HOXD1	Inhibited
mmu-miR-124	RNF144B	Inhibited
mmu-miR-124	LMO3	Inhibited
mmu-miR-124	FBXW8	Inhibited
mmu-miR-124	ZFP36L1	Inhibited
mmu-miR-124	RYR2	Inhibited
mmu-miR-124	MYCBP	Inhibited
mmu-miR-124	MATN2	Inhibited
mmu-miR-124	CCDC177	Inhibited
mmu-miR-124	NFIB	Inhibited
mmu-miR-124	FRAS1	Inhibited
mmu-miR-124	ELL2	Inhibited
mmu-miR-124	ARPP21	Inhibited
mmu-miR-124	GALNT1	Inhibited
mmu-miR-124	MUC15	Inhibited
mmu-miR-124	METAP2	Inhibited
mmu-miR-124	SLC31A1	Inhibited
mmu-miR-124	ENAH	Inhibited
mmu-miR-124	RGS9	Inhibited
mmu-miR-124	CD44	Inhibited
mmu-miR-124	SIRT1	Inhibited
mmu-miR-124	NFATC1	Inhibited
mmu-miR-124	SCN2B	Inhibited
mmu-miR-124	CTC1	Inhibited
mmu-miR-124	MTM1	Inhibited
mmu-miR-124	AP3M1	Inhibited
mmu-miR-124	ERMP1	Inhibited
mmu-miR-124	TMEM245	Inhibited
mmu-miR-124	SOGA3	Inhibited
mmu-miR-124	STT3A	Inhibited
mmu-miR-124	ZBTB16	Inhibited
mmu-miR-124	DNM1L	Inhibited
mmu-miR-124	SVIL	Inhibited
mmu-miR-124	TCTA	Inhibited
mmu-miR-124	SP1	Inhibited
mmu-miR-124	ZWINT	Inhibited
mmu-miR-124	LARP1B	Inhibited
mmu-miR-124	UBN2	Inhibited
mmu-miR-124	HRASLS5	Inhibited
mmu-miR-124	ARRDC1	Inhibited
mmu-miR-124	NEFH	Inhibited
mmu-miR-124	GABRA5	Inhibited
mmu-miR-124	JAM2	Inhibited
mmu-miR-124	EIF4EBP2	Inhibited
mmu-miR-124	SUMF1	Inhibited
mmu-miR-124	NR4A1	Inhibited
mmu-miR-124	RAD54B	Inhibited
mmu-miR-124	HMGXB4	Inhibited
mmu-miR-124	RHBDL3	Inhibited
mmu-miR-124	P4HA2	Inhibited
mmu-miR-124	CHSY1	Inhibited
mmu-miR-124	PTAR1	Inhibited
mmu-miR-124	CCDC88A	Inhibited
mmu-miR-124	CTSH	Inhibited
mmu-miR-124	RAPH1	Inhibited
mmu-miR-124	EDNRB	Inhibited
mmu-miR-124	PCSK6	Inhibited
mmu-miR-124	TSN	Inhibited
mmu-miR-124	LMAN1	Inhibited
mmu-miR-124	ENPP4	Inhibited
mmu-miR-124	KCNJ6	Inhibited
mmu-miR-124	RECQL	Inhibited
mmu-miR-124	HAL	Inhibited
mmu-miR-124	NFIA	Inhibited
mmu-miR-124	SAE1	Inhibited
mmu-miR-124	RREB1	Inhibited
mmu-miR-124	EGR1	Inhibited
mmu-miR-124	SPOCK2	Inhibited
mmu-miR-124	VAMP7	Inhibited
mmu-miR-124	HIPK1	Inhibited
mmu-miR-124	CD200R1	Inhibited
mmu-miR-124	NAV1	Inhibited
mmu-miR-124	FSTL4	Inhibited
mmu-miR-124	USP48	Inhibited
mmu-miR-124	ABCA1	Inhibited
mmu-miR-124	FRMD4B	Inhibited
mmu-miR-124	GATA6	Inhibited
mmu-miR-124	MEF2A	Inhibited
mmu-miR-124	ULK2	Inhibited
mmu-miR-124	SMEK1	Inhibited
mmu-miR-124	GABRB3	Inhibited
mmu-miR-124	RAB11FIP4	Inhibited
mmu-miR-124	DDHD1	Inhibited
mmu-miR-124	KIF11	Inhibited
mmu-miR-124	DCAF12L1	Inhibited
mmu-miR-124	TANC2	Inhibited
mmu-miR-124	SRPK3	Inhibited
mmu-miR-124	NAB1	Inhibited
mmu-miR-124	ZDHHC20	Inhibited
mmu-miR-124	PRR5L	Inhibited
mmu-miR-124	BCL2L14	Inhibited
mmu-miR-124	SPPL2A	Inhibited
mmu-miR-124	KDELR2	Inhibited
mmu-miR-124	ANKLE2	Inhibited
mmu-miR-124	PRLR	Inhibited
mmu-miR-124	GABRB1	Inhibited
mmu-miR-124	OSBPL8	Inhibited
mmu-miR-124	SLC7A14	Inhibited
mmu-miR-124	BAZ2B	Inhibited
mmu-miR-124	SPRY3	Inhibited
mmu-miR-124	MAP3K1	Inhibited
mmu-miR-124	CTLA4	Inhibited
mmu-miR-124	GPR133	Inhibited
mmu-miR-124	CD28	Inhibited
mmu-miR-124	TTC26	Inhibited
mmu-miR-124	ATCAY	Inhibited
mmu-miR-124	KCTD5	Inhibited
mmu-miR-124	MSRA	Inhibited
mmu-miR-124	GTF2E1	Inhibited
mmu-miR-124	DIP2B	Inhibited
mmu-miR-124	ELMSAN1	Inhibited
mmu-miR-124	SORL1	Inhibited
mmu-miR-124	DDX26B	Inhibited
mmu-miR-124	MACROD2	Inhibited
mmu-miR-124	MYRIP	Inhibited
mmu-miR-124	VLDLR	Inhibited
mmu-miR-124	LAMC1	Inhibited
mmu-miR-124	PRPF39	Inhibited
mmu-miR-124	RFFL	Inhibited
mmu-miR-124	CD276	Inhibited
mmu-miR-124	GINM1	Inhibited
mmu-miR-124	MYO10	Inhibited
mmu-miR-124	OSBP2	Inhibited
mmu-miR-124	CADM1	Inhibited
mmu-miR-124	BTBD10	Inhibited
mmu-miR-124	RBM47	Inhibited
mmu-miR-124	LRIG1	Inhibited
mmu-miR-124	SEMA3D	Inhibited
mmu-miR-124	DAAM2	Inhibited
mmu-miR-302d	SSX2IP	Inhibited
mmu-miR-302d	TET1	Inhibited
mmu-miR-302d	NFIA	Inhibited
mmu-miR-302d	DMTF1	Inhibited
mmu-miR-302d	RAB11FIP1	Inhibited
mmu-miR-302d	ATAD2	Inhibited
mmu-miR-302d	UEVLD	Inhibited
mmu-miR-302d	IGDCC3	Inhibited
mmu-miR-302d	DENND3	Inhibited
mmu-miR-302d	GPCPD1	Inhibited
mmu-miR-302d	CHN2	Inhibited
mmu-miR-302d	YBX1	Inhibited
mmu-miR-302d	ATP2B4	Inhibited
mmu-miR-302d	CMPK1	Inhibited
mmu-miR-302d	PPIL6	Inhibited
mmu-miR-302d	VLDLR	Inhibited
mmu-miR-302d	PSTPIP2	Inhibited
mmu-miR-302d	BAMBI	Inhibited
mmu-miR-302d	PRKAA1	Inhibited
mmu-miR-302d	KLHDC8B	Inhibited
mmu-miR-302d	NFIB	Inhibited
mmu-miR-302d	ITPKB	Inhibited
mmu-miR-302d	PCNP	Inhibited
mmu-miR-302d	HSPA14	Inhibited
mmu-miR-302d	MOBP	Inhibited
mmu-miR-302d	CDKL3	Inhibited
mmu-miR-302d	DAPP1	Inhibited
mmu-miR-302d	PTGER3	Inhibited
mmu-miR-302d	DNM1L	Inhibited
mmu-miR-302d	KIF23	Inhibited
mmu-miR-302d	RPS15A	Inhibited
mmu-miR-302d	CTSS	Inhibited
mmu-miR-302d	CPD	Inhibited
mmu-miR-302d	MEIS1	Inhibited
mmu-miR-302d	ALB	Inhibited
mmu-miR-302d	ARHGEF7	Inhibited
mmu-miR-302d	ABCC9	Inhibited
mmu-miR-302d	NR4A2	Inhibited
mmu-miR-302d	FGL2	Inhibited
mmu-miR-302d	ING3	Inhibited
mmu-miR-302d	LRCH1	Inhibited
mmu-miR-302d	MYNN	Inhibited
mmu-miR-302d	DIP2B	Inhibited
mmu-miR-302d	PHRF1	Inhibited
mmu-miR-302d	HPGD	Inhibited
mmu-miR-302d	RAD54B	Inhibited
mmu-miR-302d	CCNA1	Inhibited
mmu-miR-302d	DTNA	Inhibited
mmu-miR-302d	YOD1	Inhibited
mmu-miR-302d	VWA3B	Inhibited
mmu-miR-302d	XRRA1	Inhibited
mmu-miR-302d	RUNX2	Inhibited
mmu-miR-302d	FNDC3A	Inhibited
mmu-miR-302d	FAM71F2	Inhibited
mmu-miR-302d	NGFRAP1	Inhibited
mmu-miR-302d	ANKRD45	Inhibited
mmu-miR-302d	CD44	Inhibited
mmu-miR-302d	PAX8	Inhibited
mmu-miR-302d	FMN2	Inhibited
mmu-miR-302d	MKNK2	Inhibited
mmu-miR-302d	SETD6	Inhibited
mmu-miR-302d	PDZD2	Inhibited
mmu-miR-302d	ALDOB	Inhibited
mmu-miR-302d	TRDN	Inhibited
mmu-miR-302d	MXI1	Inhibited
mmu-miR-302d	ANKRD13C	Inhibited
mmu-miR-302d	KDM5C	Inhibited
mmu-miR-302d	PIK3IP1	Inhibited
mmu-miR-302d	COL15A1	Inhibited
mmu-miR-302d	JAKMIP1	Inhibited
mmu-miR-302d	MAP3K7	Inhibited
mmu-miR-302d	SP100	Inhibited
mmu-miR-302d	OGG1	Inhibited
mmu-miR-302d	PAPOLA	Inhibited
mmu-miR-302d	YWHAG	Inhibited
mmu-miR-302d	HP1BP3	Inhibited
mmu-miR-302d	RAD51AP1	Inhibited
mmu-miR-302d	ANK2	Inhibited
mmu-miR-302d	EDNRB	Inhibited
mmu-miR-302d	PRKCZ	Inhibited
mmu-miR-302d	PPT2	Inhibited
mmu-miR-302d	TARDBP	Inhibited
mmu-miR-302d	SLC1A6	Inhibited
mmu-miR-302d	EGFR	Inhibited
mmu-miR-302d	ARPP21	Inhibited
mmu-miR-302d	LAMC1	Inhibited
mmu-miR-302d	HRASLS5	Inhibited
mmu-miR-302d	SEC23A	Inhibited
mmu-miR-302d	GRIA1	Inhibited
mmu-miR-302d	TANC1	Inhibited
mmu-miR-302d	ERP29	Inhibited
mmu-miR-302d	SYT6	Inhibited
mmu-miR-302d	MGAT4A	Inhibited
mmu-miR-302d	NFX1	Inhibited
mmu-miR-302d	RTN1	Inhibited
mmu-miR-302d	FRMD4B	Inhibited
mmu-miR-302d	UBR3	Inhibited
mmu-miR-302d	PAFAH1B2	Inhibited
mmu-miR-302d	PCSK6	Inhibited
mmu-miR-302d	MPZL2	Inhibited
mmu-miR-302d	POU5F1	Inhibited
mmu-miR-302d	H2AFJ	Inhibited
mmu-miR-302d	PLCB1	Inhibited
mmu-miR-302d	JAG2	Inhibited
mmu-miR-302d	RTKN2	Inhibited
mmu-miR-302d	SLFN5	Inhibited
mmu-miR-302d	GALNT3	Inhibited
mmu-miR-302d	EDN3	Inhibited
mmu-miR-302d	ESYT3	Inhibited
mmu-miR-302d	ESR1	Inhibited
mmu-miR-302d	TXNDC15	Inhibited
mmu-miR-302d	LARP1B	Inhibited
mmu-miR-302d	MEF2C	Inhibited
mmu-miR-302d	FNDC7	Inhibited
mmu-miR-302d	SKA2	Inhibited
mmu-miR-302d	RYR2	Inhibited
mmu-miR-302d	COG5	Inhibited
mmu-miR-302d	AGTR2	Inhibited
mmu-miR-302d	KCNN2	Inhibited
mmu-miR-302d	LMAN1	Inhibited
mmu-miR-302d	CLIP4	Inhibited
mmu-miR-1224	PAX5	Inhibited
mmu-miR-1224	KCNC4	Inhibited
mmu-miR-1224	NFIB	Inhibited
mmu-miR-1224	ZFP91	Inhibited
mmu-miR-1224	MPPED1	Inhibited
mmu-miR-1224	FANCD2	Inhibited
mmu-miR-1224	SLC29A1	Inhibited
mmu-miR-1224	SP1	Inhibited
mmu-miR-1224	AP5S1	Inhibited
mmu-miR-1224	PDE1B	Inhibited
mmu-miR-1224	PRICKLE2	Inhibited
mmu-miR-1224	HTRA3	Inhibited
mmu-miR-376c	ATP2B4	Inhibited
mmu-miR-376c	ACAD10	Inhibited
mmu-miR-376c	PAPSS2	Inhibited
mmu-miR-376c	PIKFYVE	Inhibited
mmu-miR-376c	SLC12A8	Inhibited
mmu-miR-376c	IL1RAP	Inhibited
mmu-miR-376c	CCR2	Inhibited
mmu-miR-376c	CASZ1	Inhibited
mmu-miR-376c	KCNC4	Inhibited
mmu-miR-376c	RTKN2	Inhibited
mmu-miR-376c	VLDLR	Inhibited
mmu-miR-376c	PDGFRA	Inhibited
mmu-miR-376c	CMPK1	Inhibited
mmu-miR-376c	UBD	Inhibited
mmu-miR-376c	CDC123	Inhibited
mmu-miR-376c	FRAS1	Inhibited
mmu-miR-376c	MAP3K7	Inhibited
mmu-miR-376c	LAMC1	Inhibited
mmu-miR-376c	GPR133	Inhibited
mmu-miR-376c	SLFN5	Inhibited
mmu-miR-376c	LRRK2	Inhibited
mmu-miR-376c	SLC6A1	Inhibited
mmu-miR-376c	ANK1	Inhibited
mmu-miR-376c	CIAPIN1	Inhibited
mmu-miR-376c	MAMDC2	Inhibited
mmu-miR-376c	RAB6B	Inhibited
mmu-miR-376c	DACH1	Inhibited
mmu-miR-376c	LRRC8B	Inhibited
mmu-miR-376c	ERP44	Inhibited
mmu-miR-376c	FMN2	Inhibited
mmu-miR-376c	TXNDC15	Inhibited
mmu-miR-376c	NCAM1	Inhibited
mmu-miR-376c	RIT2	Inhibited
mmu-miR-376c	VEGFA	Inhibited
mmu-miR-376c	GRAMD3	Inhibited
mmu-miR-376c	NGFRAP1	Inhibited
mmu-miR-376c	CD5L	Inhibited
mmu-miR-376c	GALNT1	Inhibited
mmu-miR-376c	GNG2	Inhibited
mmu-miR-376c	RALGAPA1	Inhibited
mmu-miR-376c	GABRA6	Inhibited
mmu-miR-376c	VWA3B	Inhibited
mmu-miR-376c	MKRN2	Inhibited
mmu-miR-376c	NRSN1	Inhibited
mmu-miR-376c	NFIB	Inhibited
mmu-miR-376c	MAP4K3	Inhibited
mmu-miR-376c	TFAP2A	Inhibited
mmu-miR-376c	MYRIP	Inhibited
mmu-miR-376c	ICOS	Inhibited
mmu-miR-376c	PHF20	Inhibited
mmu-miR-376c	ACE2	Inhibited
mmu-miR-376c	KCNK1	Inhibited
mmu-miR-376c	SLC25A14	Inhibited
mmu-miR-376c	TTN	Inhibited
mmu-miR-376c	COPS7A	Inhibited
mmu-miR-376c	GABRA2	Inhibited
mmu-miR-376c	PPM1B	Inhibited
mmu-miR-376c	NUAK1	Inhibited
mmu-miR-376c	SP100	Inhibited
mmu-miR-376c	DSC3	Inhibited
mmu-miR-376c	GRIK2	Inhibited
mmu-miR-376c	PPAPDC1A	Inhibited
mmu-miR-376c	LMBRD1	Inhibited
mmu-miR-376c	MACROD2	Inhibited
mmu-miR-376c	RUNX2	Inhibited
mmu-miR-376c	AP1S2	Inhibited
mmu-miR-376c	NRXN3	Inhibited
mmu-miR-376c	IL15	Inhibited
mmu-miR-376c	FNDC3A	Inhibited
mmu-miR-376c	ZFR	Inhibited
mmu-miR-376c	HDAC9	Inhibited
mmu-miR-376c	PLCB1	Inhibited
mmu-miR-376c	ARFGEF1	Inhibited
mmu-miR-376c	DTNA	Inhibited
mmu-miR-376c	HIRA	Inhibited
mmu-miR-376c	ING3	Inhibited
mmu-miR-376c	TGFA	Inhibited
mmu-miR-376c	KANK1	Inhibited
mmu-miR-376c	SEC14L2	Inhibited
mmu-miR-376c	RB1	Inhibited
mmu-miR-376c	S1PR3	Inhibited
mmu-miR-376c	KHDRBS3	Inhibited
mmu-miR-376c	NEFH	Inhibited
mmu-miR-376c	CTSC	Inhibited
mmu-miR-376c	NR4A2	Inhibited
mmu-miR-376c	H2AFJ	Inhibited
mmu-miR-376c	SLC30A3	Inhibited
mmu-miR-376c	PSMD10	Inhibited
mmu-miR-376c	TMEM71	Inhibited
mmu-miR-376c	HPGD	Inhibited
mmu-miR-376c	XBP1	Inhibited
mmu-miR-376c	CHN2	Inhibited
mmu-miR-376c	COL4A3	Inhibited
mmu-miR-376c	MPZL2	Inhibited
mmu-miR-376c	ADH4	Inhibited
mmu-miR-376c	ATP2C1	Inhibited
mmu-miR-376c	PRSS35	Inhibited
mmu-miR-376c	IGFBP1	Inhibited
mmu-miR-376c	PRR5L	Inhibited
mmu-miR-376c	HOXD1	Inhibited
mmu-miR-376c	SYNM	Inhibited
mmu-miR-376c	CPEB3	Inhibited
mmu-miR-376c	SRRM3	Inhibited
mmu-miR-376c	SORCS3	Inhibited
mmu-miR-376c	MXD1	Inhibited
mmu-miR-376c	SATB2	Inhibited
mmu-miR-376c	SLC13A1	Inhibited
mmu-miR-376c	NALCN	Inhibited
mmu-miR-376c	VAPB	Inhibited
mmu-miR-376c	GPR180	Inhibited
mmu-miR-376c	DPCR1	Inhibited
mmu-miR-376c	RHBDL2	Inhibited
mmu-miR-376c	SATB1	Inhibited
mmu-miR-376c	ASPH	Inhibited
mmu-miR-142-5p	CENPP	Inhibited
mmu-miR-142-5p	PLK1	Inhibited
mmu-miR-142-5p	ST6GALNAC6	Inhibited
mmu-miR-142-5p	CDCA4	Inhibited
mmu-miR-142-5p	DLX3	Inhibited
mmu-miR-142-5p	OSBPL8	Inhibited
mmu-miR-142-5p	ATP13A3	Inhibited
mmu-miR-142-5p	NFIA	Inhibited
mmu-miR-142-5p	KRT34	Inhibited
mmu-miR-142-5p	F2RL1	Inhibited
mmu-miR-142-5p	PREX1	Inhibited
mmu-miR-142-5p	RORA	Inhibited
mmu-miR-142-5p	TMEM120B	Inhibited
mmu-miR-142-5p	KCNK1	Inhibited
mmu-miR-142-5p	LHX1	Inhibited
mmu-miR-142-5p	EDNRB	Inhibited
mmu-miR-142-5p	ENTPD1	Inhibited
mmu-miR-142-5p	ACKR3	Inhibited
mmu-miR-142-5p	GTF3C2	Inhibited
mmu-miR-142-5p	CBX3	Inhibited
mmu-miR-142-5p	TMEM245	Inhibited
mmu-miR-142-5p	MTF2	Inhibited
mmu-miR-142-5p	EGLN3	Inhibited
mmu-miR-142-5p	PIP5K1B	Inhibited
mmu-miR-142-5p	RTN1	Inhibited
mmu-miR-142-5p	UBR3	Inhibited
mmu-miR-142-5p	STC1	Inhibited
mmu-miR-142-5p	TFAP2B	Inhibited
mmu-miR-142-5p	TTPA	Inhibited
mmu-miR-142-5p	MXI1	Inhibited
mmu-miR-142-5p	SOX5	Inhibited
mmu-miR-142-5p	DUSP2	Inhibited
mmu-miR-142-5p	TMTC1	Inhibited
mmu-miR-142-5p	FAM155A	Inhibited
mmu-miR-142-5p	BMP2	Inhibited
[truncated: 13,058 more rows]
